# Supplementary material for: Dual function of OmpM as outer membrane tether and nutrient uptake channel in diderm Firmicutes
Source: Nat Commun. 2023 Nov 6;14:7152. doi: 10.1038/s41467-023-42601-y (PMC10628300; doi:10.1038/s41467-023-42601-y)
Supplement: Supplementary file 8 — Source Data [file 41467_2023_42601_MOESM8_ESM.zip]

Archive with 5 entries (5 files):
- SourceData_HOLE_analysis.xlsx
- SourceData_MD_analyses.xlsx
- SourceData_electrophysiology.xlsx
- SourceData_liposome_swelling_assays.xlsx
- SourceData_uncropped_gels.pdf
