# Supplementary material for: Dual function of OmpM as outer membrane tether and nutrient uptake channel in diderm Firmicutes
Source: Nat Commun. 2023 Nov 6;14:7152. doi: 10.1038/s41467-023-42601-y (PMC10628300; doi:10.1038/s41467-023-42601-y)
Supplement: Supplementary file 8 — Source Data [file 41467_2023_42601_MOESM8_ESM.zip › SourceData_HOLE_analysis.xlsx]

## Sheet: Fig. 5c
VpOmpM1		EcOmpF
Z-coordinate, angstroms	Pore radius, angstroms	Z-coordinate, angstroms	Pore radius, angstroms
-20.37	9.9603	-20.7481	9.98279
-20.17	9.89695	-20.6981	9.9645
-19.97	9.83492	-20.6481	9.94638
-19.77	9.77328	-20.5981	9.92848
-19.57	9.71206	-20.5481	9.91039
-19.37	9.65217	-20.4981	9.89226
-19.17	9.59684	-20.4481	9.87437
-18.97	9.53831	-20.3981	9.85636
-18.77	9.48124	-20.3481	9.83915
-18.57	9.42645	-20.2981	9.82182
-18.37	9.37154	-20.2481	9.80509
-18.17	9.3152	-20.1981	9.78856
-17.97	9.26317	-20.1481	9.76947
-17.77	9.21455	-20.0981	9.74655
-17.57	9.16897	-20.0481	9.73673
-17.37	9.12766	-19.9981	9.72691
-17.17	9.0865	-19.9481	9.7117
-16.97	9.04575	-19.8981	9.69662
-16.77	9.00965	-19.8481	9.68111
-16.57	8.97683	-19.7981	9.66543
-16.37	8.94778	-19.7481	9.65141
-16.17	8.92261	-19.6981	9.63761
-15.97	8.90247	-19.6481	9.62312
-15.77	8.88132	-19.5981	9.60859
-15.57	8.85514	-19.5481	9.59439
-15.37	8.82436	-19.4981	9.57845
-15.17	8.78668	-19.4481	9.56346
-14.97	8.75046	-19.3981	9.54818
-14.77	8.72008	-19.3481	9.51749
-14.57	8.69424	-19.2981	9.4865
-14.37	8.67216	-19.2481	9.45687
-14.17	8.65049	-19.1981	9.42743
-13.97	8.62633	-19.1481	9.39775
-13.77	8.60429	-19.0981	9.36795
-13.57	8.56854	-19.0481	9.33806
-13.37	8.53543	-18.9981	9.30835
-13.17	8.50831	-18.9481	9.27819
-12.97	8.48733	-18.8981	9.24825
-12.77	8.46762	-18.8481	9.22257
-12.57	8.43558	-18.7981	9.19596
-12.37	8.39753	-18.7481	9.16801
-12.17	8.2994	-18.6981	9.14028
-11.97	8.18654	-18.6481	9.11321
-11.77	8.07919	-18.5981	9.08544
-11.57	7.96795	-18.5481	9.05848
-11.37	7.85095	-18.4981	9.03044
-11.17	7.7411	-18.4481	9.00401
-10.97	7.63579	-18.3981	8.97782
-10.77	7.53938	-18.3481	8.95235
-10.57	7.453	-18.2981	8.92668
-10.37	7.37642	-18.2481	8.90016
-10.17	7.31408	-18.1981	8.87326
-9.97	7.25322	-18.1481	8.84978
-9.77	7.19302	-18.0981	8.82357
-9.57	7.13771	-18.0481	8.79687
-9.37	7.09159	-17.9981	8.77041
-9.17	7.0407	-17.9481	8.74826
-8.97	6.92823	-17.8981	8.72589
-8.77	6.79607	-17.8481	8.69854
-8.57	6.65865	-17.7981	8.67143
-8.37	6.51806	-17.7481	8.65459
-8.17	6.38309	-17.6981	8.63156
-7.97	6.25782	-17.6481	8.60842
-7.77	6.14499	-17.5981	8.58553
-7.57	6.03826	-17.5481	8.56303
-7.37	5.93997	-17.4981	8.54078
-7.17	5.84925	-17.4481	8.5196
-6.97	5.77028	-17.3981	8.49744
-6.77	5.69934	-17.3481	8.47644
-6.57	5.64977	-17.2981	8.4557
-6.37	5.61035	-17.2481	8.43485
-6.17	5.57912	-17.1981	8.4131
-5.97	5.54575	-17.1481	8.39261
-5.77	5.52025	-17.0981	8.37241
-5.57	5.50554	-17.0481	8.35224
-5.37	5.49967	-16.9981	8.33234
-5.17	5.50064	-16.9481	8.31384
-4.97	5.49111	-16.8981	8.29562
-4.77	5.43276	-16.8481	8.27712
-4.57	5.34082	-16.7981	8.25886
-4.37	5.24504	-16.7481	8.23971
-4.17	5.13152	-16.6981	8.22078
-3.97	5.01752	-16.6481	8.20366
-3.77	4.90705	-16.5981	8.18465
-3.57	4.79572	-16.5481	8.16783
-3.37	4.68881	-16.4981	8.15129
-3.17	4.59638	-16.4481	8.13609
-2.97	4.50132	-16.3981	8.12043
-2.77	4.41797	-16.3481	8.10206
-2.57	4.32126	-16.2981	8.08389
-2.37	4.24217	-16.2481	8.0657
-2.17	4.16093	-16.1981	8.04664
-1.97	4.12182	-16.1481	8.03054
-1.77	4.06218	-16.0981	8.01362
-1.57	4.00731	-16.0481	7.99727
-1.37	3.94885	-15.9981	7.98118
-1.17	3.89419	-15.9481	7.96564
-0.97	3.84998	-15.8981	7.94914
-0.77	3.81462	-15.8481	7.93302
-0.57	3.78598	-15.7981	7.91715
-0.37	3.76685	-15.7481	7.90239
-0.17	3.74907	-15.6981	7.8869
0.03	3.73223	-15.6481	7.87273
0.23	3.69984	-15.5981	7.85783
0.43	3.67717	-15.5481	7.84446
0.63	3.6761	-15.4981	7.83062
0.83	3.67304	-15.4481	7.81718
1.03	3.68393	-15.3981	7.80367
1.23	3.70337	-15.3481	7.79049
1.43	3.71536	-15.2981	7.77727
1.63	3.72623	-15.2481	7.76456
1.83	3.73212	-15.1981	7.75211
2.03	3.74096	-15.1481	7.74008
2.23	3.75724	-15.0981	7.72832
2.43	3.76943	-15.0481	7.7172
2.63	3.77411	-14.9981	7.70493
2.83	3.76985	-14.9481	7.69445
3.03	3.77542	-14.8981	7.68423
3.23	3.79081	-14.8481	7.67336
3.43	3.80142	-14.7981	7.66276
3.63	3.80275	-14.7481	7.65364
3.83	3.79521	-14.6981	7.64429
4.03	3.77221	-14.6481	7.63565
4.23	3.74086	-14.5981	7.62653
4.43	3.71066	-14.5481	7.60439
4.63	3.69334	-14.4981	7.58249
4.83	3.70479	-14.4481	7.55936
5.03	3.72942	-14.3981	7.5365
5.23	3.75207	-14.3481	7.51382
5.43	3.76593	-14.2981	7.4908
5.63	3.78037	-14.2481	7.46912
5.83	3.81021	-14.1981	7.44654
6.03	3.83578	-14.1481	7.42579
6.23	3.85622	-14.0981	7.40337
6.43	3.8871	-14.0481	7.37787
6.63	3.92416	-13.9981	7.35261
6.83	4.05122	-13.9481	7.33309
7.03	4.1029	-13.8981	7.3133
7.23	4.17171	-13.8481	7.28845
7.43	4.2795	-13.7981	7.26383
7.63	4.3515	-13.7481	7.23888
7.83	4.42523	-13.6981	7.21385
8.03	4.50546	-13.6481	7.18979
8.23	4.57252	-13.5981	7.16575
8.43	4.64777	-13.5481	7.14078
8.63	4.72163	-13.4981	7.11585
8.83	4.79061	-13.4481	7.09401
9.03	4.86738	-13.3981	7.0724
9.23	4.94878	-13.3481	7.04836
9.43	5.01033	-13.2981	7.02453
9.63	5.08606	-13.2481	7.00301
9.83	5.15346	-13.1981	6.98173
10.03	5.21034	-13.1481	6.96063
10.23	5.25143	-13.0981	6.93652
10.43	5.27743	-13.0481	6.91734
10.63	5.27366	-12.9981	6.89645
10.83	5.26291	-12.9481	6.87283
11.03	5.25858	-12.8981	6.84862
11.23	5.29617	-12.8481	6.83083
11.43	5.41751	-12.7981	6.81331
11.63	5.48131	-12.7481	6.79502
11.83	5.55461	-12.6981	6.77391
12.03	5.62163	-12.6481	6.75574
12.23	5.68564	-12.5981	6.73487
12.43	5.73848	-12.5481	6.71651
12.63	5.79144	-12.4981	6.69846
12.83	5.83557	-12.4481	6.68015
13.03	5.87912	-12.3981	6.66005
13.23	5.92517	-12.3481	6.64413
13.43	5.95948	-12.2981	6.6285
13.63	5.99404	-12.2481	6.6106
13.83	6.03014	-12.1981	6.59296
14.03	6.06432	-12.1481	6.57783
14.23	6.09597	-12.0981	6.55922
14.43	6.13307	-12.0481	6.54502
14.63	6.17455	-11.9981	6.53086
14.83	6.22194	-11.9481	6.51222
15.03	6.26636	-11.8981	6.49375
15.23	6.28541	-11.8481	6.48291
15.43	6.30431	-11.7981	6.47052
15.63	6.32882	-11.7481	6.4517
15.83	6.3457	-11.6981	6.43136
16.03	6.36519	-11.6481	6.42337
16.23	6.39051	-11.5981	6.41567
16.43	6.42335	-11.5481	6.40282
16.63	6.45986	-11.4981	6.39026
16.83	6.50286	-11.4481	6.37743
17.03	6.55328	-11.3981	6.36475
17.23	6.61016	-11.3481	6.34815
17.43	6.67352	-11.2981	6.33164
17.63	6.7432	-11.2481	6.31557
17.83	6.81939	-11.1981	6.29981
18.03	6.90155	-11.1481	6.28631
18.23	6.98955	-11.0981	6.27311
18.43	7.08339	-11.0481	6.25637
18.63	7.18119	-10.9981	6.23992
18.83	7.27123	-10.9481	6.22843
19.03	7.36317	-10.8981	6.21725
19.23	7.45163	-10.8481	6.20387
19.43	7.53913	-10.7981	6.1908
19.63	7.62492	-10.7481	6.17804
19.83	7.7114	-10.6981	6.16561
20.03	7.80238	-10.6481	6.15525
20.23	7.89589	-10.5981	6.14347
20.43	7.99021	-10.5481	6.13323
20.63	8.08926	-10.4981	6.12212
20.83	8.19307	-10.4481	6.11206
21.03	8.30295	-10.3981	6.10111
21.23	8.41682	-10.3481	6.08914
21.43	8.53459	-10.2981	6.07574
21.63	8.6563	-10.2481	6.07149
21.83	8.93006	-10.1981	6.06625
		-10.1481	6.05743
		-10.0981	6.04759
		-10.0481	6.03589
		-9.99811	6.0245
		-9.94811	6.01501
		-9.89811	6.00584
		-9.84811	5.99625
		-9.79811	5.98625
		-9.74811	5.97835
		-9.69811	5.96913
		-9.64811	5.96096
		-9.59811	5.95199
		-9.54811	5.94516
		-9.49811	5.93755
		-9.44811	5.93107
		-9.39811	5.92492
		-9.34811	5.91896
		-9.29811	5.91204
		-9.24811	5.90659
		-9.19811	5.90013
		-9.14811	5.89597
		-9.09811	5.89176
		-9.04811	5.88662
		-8.99811	5.88144
		-8.94811	5.87579
		-8.89811	5.87048
		-8.84811	5.87186
		-8.79811	5.87311
		-8.74811	5.87015
		-8.69811	5.86706
		-8.64811	5.86628
		-8.59811	5.86584
		-8.54811	5.8651
		-8.49811	5.86384
		-8.44811	5.86405
		-8.39811	5.86374
		-8.34811	5.86423
		-8.29811	5.86506
		-8.24811	5.86762
		-8.19811	5.87032
		-8.14811	5.87179
		-8.09811	5.8734
		-8.04811	5.87673
		-7.99811	5.88039
		-7.94811	5.8794
		-7.89811	5.87879
		-7.84811	5.87477
		-7.79811	5.87144
		-7.74811	5.86787
		-7.69811	5.86478
		-7.64811	5.86279
		-7.59811	5.8607
		-7.54811	5.85936
		-7.49811	5.85798
		-7.44811	5.85918
		-7.39811	5.86056
		-7.34811	5.84748
		-7.29811	5.83476
		-7.24811	5.81047
		-7.19811	5.7867
		-7.14811	5.75727
		-7.09811	5.72769
		-7.04811	5.69755
		-6.99811	5.66728
		-6.94811	5.63856
		-6.89811	5.60962
		-6.84811	5.58063
		-6.79811	5.55157
		-6.74811	5.52416
		-6.69811	5.49681
		-6.64811	5.46817
		-6.59811	5.43981
		-6.54811	5.41144
		-6.49811	5.38334
		-6.44811	5.35454
		-6.39811	5.32521
		-6.34811	5.29881
		-6.29811	5.27185
		-6.24811	5.2452
		-6.19811	5.21886
		-6.14811	5.19185
		-6.09811	5.16514
		-6.04811	5.13992
		-5.99811	5.11466
		-5.94811	5.08972
		-5.89811	5.06473
		-5.84811	5.04076
		-5.79811	5.01582
		-5.74811	4.99242
		-5.69811	4.96935
		-5.64811	4.94549
		-5.59811	4.92187
		-5.54811	4.90041
		-5.49811	4.87807
		-5.44811	4.85677
		-5.39811	4.83517
		-5.34811	4.81394
		-5.29811	4.79266
		-5.24811	4.77244
		-5.19811	4.75259
		-5.14811	4.7333
		-5.09811	4.71439
		-5.04811	4.69251
		-4.99811	4.67052
		-4.94811	4.64759
		-4.89811	4.62507
		-4.84811	4.60454
		-4.79811	4.58252
		-4.74811	4.5624
		-4.69811	4.54272
		-4.64811	4.52337
		-4.59811	4.50447
		-4.54811	4.48537
		-4.49811	4.46673
		-4.44811	4.44908
		-4.39811	4.4314
		-4.34811	4.41546
		-4.29811	4.39999
		-4.24811	4.38283
		-4.19811	4.36616
		-4.14811	4.35282
		-4.09811	4.33795
		-4.04811	4.32464
		-3.99811	4.30983
		-3.94811	4.29818
		-3.89811	4.28621
		-3.84811	4.27365
		-3.79811	4.26139
		-3.74811	4.25063
		-3.69811	4.24038
		-3.64811	4.23188
		-3.59811	4.22174
		-3.54811	4.21272
		-3.49811	4.20423
		-3.44811	4.19661
		-3.39811	4.18361
		-3.34811	4.17053
		-3.29811	4.15789
		-3.24811	4.14497
		-3.19811	4.13248
		-3.14811	4.11953
		-3.09811	4.10706
		-3.04811	4.09572
		-2.99811	4.08482
		-2.94811	4.07358
		-2.89811	4.06221
		-2.84811	4.05198
		-2.79811	4.04222
		-2.74811	4.03585
		-2.69811	4.02872
		-2.64811	4.02103
		-2.59811	4.01385
		-2.54811	3.98111
		-2.49811	3.99921
		-2.44811	3.97334
		-2.39811	3.98893
		-2.34811	3.96737
		-2.29811	3.98817
		-2.24811	3.98485
		-2.19811	3.97444
		-2.14811	3.98132
		-2.09811	3.98108
		-2.04811	3.97766
		-1.99811	3.97499
		-1.94811	3.97249
		-1.89811	3.97084
		-1.84811	3.96925
		-1.79811	3.97109
		-1.74811	3.97218
		-1.69811	3.97418
		-1.64811	3.97478
		-1.59811	3.97501
		-1.54811	3.97516
		-1.49811	3.97507
		-1.44811	3.97382
		-1.39811	3.97838
		-1.34811	3.98216
		-1.29811	3.98599
		-1.24811	3.99018
		-1.19811	3.99485
		-1.14811	4.0002
		-1.09811	4.006
		-1.04811	4.01237
		-0.99811	4.01922
		-0.94811	4.02076
		-0.89811	4.0206
		-0.84811	4.01831
		-0.79811	4.01493
		-0.74811	3.99977
		-0.69811	3.98527
		-0.64811	3.97122
		-0.59811	3.95605
		-0.54811	3.94486
		-0.49811	3.93446
		-0.44811	3.92301
		-0.39811	3.91232
		-0.34811	3.90233
		-0.29811	3.89313
		-0.24811	3.88515
		-0.19811	3.87803
		-0.14811	3.87158
		-0.09811	3.86593
		-0.04811	3.86085
		0.00189	3.85621
		0.05189	3.84499
		0.10189	3.83341
		0.15189	3.82213
		0.20189	3.81068
		0.25189	3.79884
		0.30189	3.78687
		0.35189	3.77723
		0.40189	3.76811
		0.45189	3.75897
		0.50189	3.75051
		0.55189	3.74332
		0.60189	3.73578
		0.65189	3.72975
		0.70189	3.72456
		0.75189	3.72029
		0.80189	3.71565
		0.85189	3.712
		0.90189	3.7074
		0.95189	3.70756
		1.00189	3.7084
		1.05189	3.70838
		1.10189	3.70925
		1.15189	3.71134
		1.20189	3.71333
		1.25189	3.71499
		1.30189	3.71746
		1.35189	3.7225
		1.40189	3.72814
		1.45189	3.73483
		1.50189	3.74225
		1.55189	3.74969
		1.60189	3.75784
		1.65189	3.76611
		1.70189	3.77416
		1.75189	3.77394
		1.80189	3.77447
		1.85189	3.77831
		1.90189	3.78288
		1.95189	3.78628
		2.00189	3.79035
		2.05189	3.79669
		2.10189	3.80335
		2.15189	3.81082
		2.20189	3.81825
		2.25189	3.82669
		2.30189	3.83592
		2.35189	3.84612
		2.40189	3.85664
		2.45189	3.86712
		2.50189	3.87824
		2.55189	3.89224
		2.60189	3.90694
		2.65189	3.91968
		2.70189	3.93295
		2.75189	3.95
		2.80189	3.96764
		2.85189	3.98529
		2.90189	4.00218
		2.95189	4.02031
		3.00189	4.03916
		3.05189	4.05926
		3.10189	4.07938
		3.15189	4.09791
		3.20189	4.11641
		3.25189	4.12455
		3.30189	4.13319
		3.35189	4.13946
		3.40189	4.14595
		3.45189	4.1466
		3.50189	4.1476
		3.55189	4.15157
		3.60189	4.15606
		3.65189	4.15973
		3.70189	4.1639
		3.75189	4.16801
		3.80189	4.17263
		3.85189	4.17859
		3.90189	4.18506
		3.95189	4.19237
		4.00189	4.1993
		4.05189	4.20659
		4.10189	4.21432
		4.15189	4.22355
		4.20189	4.23321
		4.25189	4.24148
		4.30189	4.2499
		4.35189	4.26063
		4.40189	4.27068
		4.45189	4.28324
		4.50189	4.29622
		4.55189	4.30817
		4.60189	4.32053
		4.65189	4.33393
		4.70189	4.34773
		4.75189	4.36066
		4.80189	4.37333
		4.85189	4.38901
		4.90189	4.40415
		4.95189	4.42047
		5.00189	4.43717
		5.05189	4.45264
		5.10189	4.46828
		5.15189	4.48406
		5.20189	4.50027
		5.25189	4.52123
		5.30189	4.54075
		5.35189	4.5597
		5.40189	4.579
		5.45189	4.59856
		5.50189	4.6169
		5.55189	4.63857
		5.60189	4.65842
		5.65189	4.67925
		5.70189	4.70042
		5.75189	4.72296
		5.80189	4.74463
		5.85189	4.76601
		5.90189	4.78776
		5.95189	4.81193
		6.00189	4.83443
		6.05189	4.85888
		6.10189	4.88245
		6.15189	4.90727
		6.20189	4.93242
		6.25189	4.95685
		6.30189	4.98161
		6.35189	5.00792
		6.40189	5.03455
		6.45189	5.06005
		6.50189	5.08587
		6.55189	5.11347
		6.60189	5.14114
		6.65189	5.1685
		6.70189	5.19578
		6.75189	5.2241
		6.80189	5.25176
		6.85189	5.27044
		6.90189	5.28965
		6.95189	5.30996
		7.00189	5.32808
		7.05189	5.33401
		7.10189	5.34049
		7.15189	5.35024
		7.20189	5.35992
		7.25189	5.36917
		7.30189	5.37895
		7.35189	5.38898
		7.40189	5.39886
		7.45189	5.40971
		7.50189	5.42118
		7.55189	5.43463
		7.60189	5.44861
		7.65189	5.46218
		7.70189	5.47631
		7.75189	5.48341
		7.80189	5.48984
		7.85189	5.49261
		7.90189	5.49497
		7.95189	5.49842
		8.00189	5.50233
		8.05189	5.5072
		8.10189	5.51249
		8.15189	5.5174
		8.20189	5.52275
		8.25189	5.52813
		8.30189	5.53398
		8.35189	5.54135
		8.40189	5.54838
		8.45189	5.55649
		8.50189	5.56278
		8.55189	5.56477
		8.60189	5.56675
		8.65189	5.56933
		8.70189	5.57223
		8.75189	5.57524
		8.80189	5.57859
		8.85189	5.58341
		8.90189	5.58703
		8.95189	5.59223
		9.00189	5.59622
		9.05189	5.60119
		9.10189	5.60649
		9.15189	5.60514
		9.20189	5.60413
		9.25189	5.6034
		9.30189	5.60256
		9.35189	5.60132
		9.40189	5.60043
		9.45189	5.60158
		9.50189	5.60086
		9.55189	5.60105
		9.60189	5.60131
		9.65189	5.60026
		9.70189	5.59928
		9.75189	5.60312
		9.80189	5.6076
		9.85189	5.61197
		9.90189	5.6158
		9.95189	5.6202
		10.0019	5.62309
		10.0519	5.62823
		10.1019	5.63255
		10.1519	5.63718
		10.2019	5.64215
		10.2519	5.64726
		10.3019	5.65252
		10.3519	5.65514
		10.4019	5.65753
		10.4519	5.66249
		10.5019	5.66358
		10.5519	5.67398
		10.6019	5.68119
		10.6519	5.68628
		10.7019	5.69172
		10.7519	5.69833
		10.8019	5.70532
		10.8519	5.71311
		10.9019	5.72096
		10.9519	5.73004
		11.0019	5.73888
		11.0519	5.74768
		11.1019	5.75558
		11.1519	5.76588
		11.2019	5.7759
		11.2519	5.78655
		11.3019	5.7968
		11.3519	5.80804
		11.4019	5.81958
		11.4519	5.83126
		11.5019	5.84221
		11.5519	5.84359
		11.6019	5.8452
		11.6519	5.84757
		11.7019	5.85036
		11.7519	5.85328
		11.8019	5.85654
		11.8519	5.86016
		11.9019	5.86413
		11.9519	5.8665
		12.0019	5.8692
		12.0519	5.87038
		12.1019	5.87346
		12.1519	5.87559
		12.2019	5.88154
		12.2519	5.88543
		12.3019	5.88969
		12.3519	5.89516
		12.4019	5.90116
		12.4519	5.906
		12.5019	5.91118
		12.5519	5.91732
		12.6019	5.92316
		12.6519	5.92894
		12.7019	5.93442
		12.7519	5.94132
		12.8019	5.94675
		12.8519	5.95486
		12.9019	5.96285
		12.9519	5.97052
		13.0019	5.97856
		13.0519	5.98696
		13.1019	5.9955
		13.1519	6.00438
		13.2019	6.01328
		13.2519	6.02055
		13.3019	6.02811
		13.3519	6.03656
		13.4019	6.04531
		13.4519	6.054
		13.5019	6.06302
		13.5519	6.07278
		13.6019	6.08286
		13.6519	6.09321
		13.7019	6.10371
		13.7519	6.11462
		13.8019	6.12525
		13.8519	6.13641
		13.9019	6.14789
		13.9519	6.16061
		14.0019	6.17192
		14.0519	6.18489
		14.1019	6.19797
		14.1519	6.2108
		14.2019	6.22394
		14.2519	6.23531
		14.3019	6.24501
		14.3519	6.25368
		14.4019	6.26319
		14.4519	6.27204
		14.5019	6.28179
		14.5519	6.2935
		14.6019	6.30623
		14.6519	6.32075
		14.7019	6.33555
		14.7519	6.34973
		14.8019	6.36499
		14.8519	6.38129
		14.9019	6.39756
		14.9519	6.41509
		15.0019	6.43259
		15.0519	6.44935
		15.1019	6.46709
		15.1519	6.48413
		15.2019	6.50611
		15.2519	6.52672
		15.3019	6.5476
		15.3519	6.56934
		15.4019	6.59099
		15.4519	6.61331
		15.5019	6.63592
		15.5519	6.65582
		15.6019	6.67481
		15.6519	6.69157
		15.7019	6.70763
		15.7519	6.72458
		15.8019	6.74086
		15.8519	6.75896
		15.9019	6.77732
		15.9519	6.77238
		16.0019	6.76578
		16.0519	6.75999
		16.1019	6.75419
		16.1519	6.74842
		16.2019	6.74309
		16.2519	6.7393
		16.3019	6.73437
		16.3519	6.73109
		16.4019	6.72614
		16.4519	6.72409
		16.5019	6.72152
		16.5519	6.72105
		16.6019	6.72103
		16.6519	6.72011
		16.7019	6.7186
		16.7519	6.71939
		16.8019	6.72031
		16.8519	6.72018
		16.9019	6.72047
		16.9519	6.72392
		17.0019	6.72537
		17.0519	6.7304
		17.1019	6.73392
		17.1519	6.73724
		17.2019	6.741
		17.2519	6.74457
		17.3019	6.74853
		17.3519	6.75388
		17.4019	6.75935
		17.4519	6.76441
		17.5019	6.76923
		17.5519	6.77611
		17.6019	6.78342
		17.6519	6.7908
		17.7019	6.79837
		17.7519	6.80595
		17.8019	6.81393
		17.8519	6.82302
		17.9019	6.83252
		17.9519	6.843
		18.0019	6.85329
		18.0519	6.86343
		18.1019	6.87398
		18.1519	6.88602
		18.2019	6.89763
		18.2519	6.90446
		18.3019	6.91074
		18.3519	6.91604
		18.4019	6.92164
		18.4519	6.92728
		18.5019	6.9331
		18.5519	6.93969
		18.6019	6.94649
		18.6519	6.95271
		18.7019	6.95922
		18.7519	6.96602
		18.8019	6.97311
		18.8519	6.9829
		18.9019	6.99055
		18.9519	6.99771
		19.0019	7.00517
		19.0519	7.01566
		19.1019	7.02642
		19.1519	7.03739
		19.2019	7.04797
		19.2519	7.05796
		19.3019	7.06828
		19.3519	7.07881
		19.4019	7.08796
		19.4519	7.10349
		19.5019	7.11606
		19.5519	7.1279
		19.6019	7.13999
		19.6519	7.14265
		19.7019	7.1449
		19.7519	7.16046
		19.8019	7.17514
		19.8519	7.18619
		19.9019	7.19759
		19.9519	7.20853
		20.0019	7.21977
		20.0519	7.23097
		20.1019	7.24202
		20.1519	7.25442
		20.2019	7.26638
		20.2519	7.27704
		20.3019	7.28798
		20.3519	7.30277
		20.4019	7.31708
		20.4519	7.30412
		20.5019	7.49646
		20.5519	7.51902
		20.6019	7.53638
		20.6519	7.55693
		20.7019	7.5777
		20.7519	7.59641
		20.8019	7.61534
		20.8519	7.63443
		20.9019	7.65297
		20.9519	7.67006
		21.0019	7.68662
		21.0519	7.70468
		21.1019	7.72245
		21.1519	7.73994
		21.2019	7.7577
		21.2519	7.77873
		21.3019	7.79887
		21.3519	7.81838
		21.4019	7.83699
		21.4519	7.85295
		21.5019	7.86638
		21.5519	7.87942
		21.6019	7.89201
		21.6519	7.9049
		21.7019	7.91795
		21.7519	7.93237
		21.8019	7.9462
		21.8519	7.961
		21.9019	7.9762
		21.9519	7.99161
		22.0019	8.00743
		22.0519	8.02448
		22.1019	8.04192
		22.1519	8.05901
		22.2019	8.0765
		22.2519	8.09301
		22.3019	8.10998
		22.3519	8.13041
		22.4019	8.15118
		22.4519	8.17114
		22.5019	8.19088
		22.5519	8.2109
		22.6019	8.23092
		22.6519	8.25156
		22.7019	8.27258
		22.7519	8.29368
		22.8019	8.31455
		22.8519	8.33453
		22.9019	8.35473
		22.9519	8.37647
		23.0019	8.39859
		23.0519	8.42077
		23.1019	8.44265
		23.1519	8.4652
		23.2019	8.48818
		23.2519	8.50419
		23.3019	8.52101
		23.3519	8.55344
		23.4019	8.58605
		23.4519	8.61101
		23.5019	8.63601
		23.5519	8.66237
		23.6019	8.68858
		23.6519	8.71552
		23.7019	8.7423
		23.7519	8.77108
		23.8019	8.7986
		23.8519	8.82411
		23.9019	8.84996
		23.9519	8.88325
		24.0019	8.9144
		24.0519	8.94409
		24.1019	8.97354
		24.1519	9.00454
		24.2019	9.03525
		24.2519	9.06471
		24.3019	9.09471
		24.3519	9.12543
		24.4019	9.15632
		24.4519	9.19027
		24.5019	9.22406
		24.5519	9.25834
		24.6019	9.29287
		24.6519	9.32766
		24.7019	9.36265
		24.7519	9.37635
		24.8019	9.51356
		24.8519	9.61986
		24.9019	9.79649
		24.9519	9.82908
		25.0019	9.86176
		25.0519	9.89461
		25.1019	9.92776
		25.1519	9.96098
		25.2019	9.99437

## Sheet: SI Fig. 16
VpOmpM1		DrSlpA
Z-coordinate, angstroms	Pore radius, angstroms	Z-coordinate, angstroms	Pore radius, angstroms
-23.26	10.3196	-29.96	20.793
-23.06	10.2319	-29.76	20.6917
-22.86	10.1645	-29.56	20.5569
-22.66	10.0958	-29.36	20.4242
-22.46	10.0267	-29.16	20.2912
-22.26	9.95854	-28.96	20.16
-22.06	9.89339	-28.76	20.0306
-21.86	9.83017	-28.56	19.9011
-21.66	9.7663	-28.36	19.7725
-21.46	9.70406	-28.16	19.6441
-21.26	9.64507	-27.96	19.5167
-21.06	9.58872	-27.76	19.3915
-20.86	9.53581	-27.56	19.2665
-20.66	9.486	-27.36	19.1428
-20.46	9.43748	-27.16	19.0211
-20.26	9.38668	-26.96	18.9004
-20.06	9.33841	-26.76	18.7806
-19.86	9.28854	-26.56	18.662
-19.66	9.2404	-26.36	18.5449
-19.46	9.19581	-26.16	18.4287
-19.26	9.15487	-25.96	18.3151
-19.06	9.11538	-25.76	17.6921
-18.86	9.07706	-25.56	17.0129
-18.66	9.04255	-25.36	16.8484
-18.46	9.01016	-25.16	16.7365
-18.26	8.98166	-24.96	16.6272
-18.06	8.95631	-24.76	16.5209
-17.86	8.93504	-24.56	16.4167
-17.66	8.91677	-24.36	16.3142
-17.46	8.89494	-24.16	16.2143
-17.26	8.86428	-23.96	16.1156
-17.06	8.83465	-23.76	16.0191
-16.86	8.80894	-23.56	15.9255
-16.66	8.7835	-23.36	15.8316
-16.46	8.75736	-23.16	15.74
-16.26	8.73536	-22.96	15.65
-16.06	8.71074	-22.76	15.5613
-15.86	8.68839	-22.56	15.4613
-15.66	8.67075	-22.36	15.3587
-15.46	8.65015	-22.16	15.2602
-15.26	8.61715	-21.96	15.1634
-15.06	8.58929	-21.76	15.0715
-14.86	8.56289	-21.56	14.9796
-14.66	8.52419	-21.36	14.8913
-14.46	8.48666	-21.16	14.8041
-14.26	8.41943	-20.96	14.6899
-14.06	8.32881	-20.76	14.1396
-13.86	8.22496	-20.56	13.8876
-13.66	8.11949	-20.36	13.7456
-13.46	8.00377	-20.16	13.6466
-13.26	7.88725	-19.96	13.5529
-13.06	7.77329	-19.76	13.4607
-12.86	7.6702	-19.56	13.371
-12.66	7.55413	-19.36	13.2829
-12.46	7.46796	-19.16	13.2015
-12.26	7.39802	-18.96	13.1149
-12.06	7.34024	-18.76	13.0444
-11.86	7.29168	-18.56	12.9721
-11.66	7.23739	-18.36	12.9025
-11.46	7.19048	-18.16	12.8357
-11.26	7.1437	-17.96	12.7714
-11.06	7.04888	-17.76	12.7067
-10.86	6.92844	-17.56	12.6382
-10.66	6.79901	-17.36	12.5666
-10.46	6.65716	-17.16	12.4931
-10.26	6.52088	-16.96	12.4189
-10.06	6.39692	-16.76	12.3443
-9.86	6.27319	-16.56	12.2727
-9.66	6.15765	-16.36	12.202
-9.46	6.05173	-16.16	12.1356
-9.26	5.95711	-15.96	12.0698
-9.06	5.87488	-15.76	12.0092
-8.86	5.80402	-15.56	11.9505
-8.66	5.74713	-15.36	11.8927
-8.46	5.70411	-15.16	11.839
-8.26	5.67301	-14.96	11.7875
-8.06	5.64027	-14.76	11.7395
-7.86	5.60939	-14.56	11.6954
-7.66	5.58787	-14.36	11.6534
-7.46	5.57168	-14.16	11.6128
-7.26	5.55067	-13.96	11.5757
-7.06	5.50508	-13.76	11.5401
-6.86	5.45925	-13.56	11.5054
-6.66	5.39445	-13.36	11.4732
-6.46	5.32044	-13.16	11.4451
-6.26	5.23289	-12.96	11.4163
-6.06	5.13563	-12.76	11.3849
-5.86	5.02711	-12.56	11.3488
-5.66	4.91718	-12.36	11.3148
-5.46	4.8053	-12.16	11.2842
-5.26	4.70942	-11.96	11.2546
-5.06	4.62256	-11.76	11.2232
-4.86	4.53661	-11.56	11.1866
-4.66	4.46012	-11.36	11.152
-4.46	4.39001	-11.16	11.1204
-4.26	4.32436	-10.96	11.0768
-4.06	4.26206	-10.76	11.0111
-3.86	4.21192	-10.56	10.9465
-3.66	4.15686	-10.36	10.8883
-3.46	4.10712	-10.16	10.8384
-3.26	4.06499	-9.96	10.7956
-3.06	4.03048	-9.76	10.7601
-2.86	3.9934	-9.56	10.7278
-2.66	3.9616	-9.36	10.7005
-2.46	3.92805	-9.16	10.6818
-2.26	3.89914	-8.96	10.6613
-2.06	3.87672	-8.76	10.6292
-1.86	3.85755	-8.56	10.5964
-1.66	3.84042	-8.36	10.5658
-1.46	3.8261	-8.16	10.5412
-1.26	3.81282	-7.96	10.5199
-1.06	3.80981	-7.76	10.5025
-0.86	3.80597	-7.56	10.486
-0.66	3.8062	-7.36	10.4605
-0.46	3.80396	-7.16	10.4316
-0.26	3.80778	-6.96	10.4067
-0.06	3.8035	-6.76	10.3866
0.14	3.80577	-6.56	10.3697
0.34	3.80406	-6.36	10.3553
0.54	3.80314	-6.16	10.345
0.74	3.80888	-5.96	10.3319
0.94	3.80713	-5.76	10.2985
1.14	3.792	-5.56	10.2553
1.34	3.78201	-5.36	10.2091
1.54	3.77791	-5.16	10.1682
1.74	3.782	-4.96	10.1317
1.94	3.78732	-4.76	10.1009
2.14	3.77815	-4.56	10.0688
2.34	3.77122	-4.36	9.99913
2.54	3.79539	-4.16	9.91651
2.74	3.82145	-3.96	9.83791
2.94	3.87914	-3.76	9.76117
3.14	3.87272	-3.56	9.68759
3.34	3.87904	-3.36	9.61664
3.54	3.89316	-3.16	9.542
3.74	3.91498	-2.96	9.43867
3.94	3.94389	-2.76	9.32629
4.14	3.98346	-2.56	9.21645
4.34	4.02325	-2.36	9.11013
4.54	4.07863	-2.16	9.00622
4.74	4.13439	-1.96	8.9067
4.94	4.19081	-1.76	8.80982
5.14	4.27066	-1.56	8.71703
5.34	4.34633	-1.36	8.62832
5.54	4.419	-1.16	8.54259
5.74	4.49197	-0.96	8.4605
5.94	4.56876	-0.76	8.38263
6.14	4.63162	-0.56	8.3085
6.34	4.69678	-0.36	8.23897
6.54	4.76044	-0.16	8.1738
6.74	4.82957	0.04	8.1119
6.94	4.89859	0.24	8.05549
7.14	4.94473	0.44	8.00297
7.34	4.98081	0.64	7.95466
7.54	5.02532	0.84	7.91183
7.74	5.06489	1.04	7.87328
7.94	5.12306	1.24	7.8385
8.14	5.18952	1.44	7.80934
8.34	5.20914	1.64	7.78166
8.54	5.31915	1.84	7.74025
8.74	5.42095	2.04	7.69143
8.94	5.44729	2.24	7.64667
9.14	5.48451	2.44	7.60692
9.34	5.52127	2.64	7.57224
9.54	5.56789	2.84	7.54176
9.74	5.61602	3.04	7.51545
9.94	5.66409	3.24	7.49532
10.14	5.69822	3.44	7.47896
10.34	5.75091	3.64	7.46304
10.54	5.81091	3.84	7.43098
10.74	5.86178	4.04	7.39275
10.94	5.90642	4.24	7.3617
11.14	5.95787	4.44	7.32969
11.34	5.99976	4.64	7.27807
11.54	6.0375	4.84	7.21952
11.74	6.07726	5.04	7.16601
11.94	6.11263	5.24	7.11568
12.14	6.14943	5.44	7.06816
12.34	6.18903	5.64	7.02705
12.54	6.2059	5.84	6.99016
12.74	6.21332	6.04	6.96039
12.94	6.22555	6.24	6.93587
13.14	6.2446	6.44	6.91577
13.34	6.26885	6.64	6.90178
13.54	6.29943	6.84	6.88624
13.74	6.33695	7.04	6.87493
13.94	6.38119	7.24	6.86436
14.14	6.43141	7.44	6.85657
14.34	6.48648	7.64	6.85134
14.54	6.54684	7.84	6.84881
14.74	6.60892	8.04	6.8478
14.94	6.66366	8.24	6.84577
15.14	6.72274	8.44	6.85117
15.34	6.78901	8.64	6.85971
15.54	6.86111	8.84	6.87506
15.74	6.93996	9.04	6.88508
15.94	7.0197	9.24	6.89462
16.14	7.10116	9.44	6.99533
16.34	7.18367	9.64	6.97719
16.54	7.60332	9.84	6.90388
		10.04	6.94561
		10.24	6.94217
		10.44	6.90469
		10.64	6.95375
		10.84	6.99336
		11.04	7.03774
		11.24	7.09774
		11.44	7.12767
		11.64	7.11561
		11.84	7.07276
		12.04	7.03004
		12.24	6.9817
		12.44	6.94773
		12.64	6.96088
		12.84	7.5149
		13.04	7.81225
		13.24	8.42969
		13.44	9.29095
		13.64	9.48437
		13.84	9.59472
		14.04	9.7924
		14.24	10.0271
		14.44	10.1446
		14.64	10.2841
		14.84	10.553
		15.04	10.719
		15.24	10.8459
		15.44	10.9756
		15.64	11.1072
		15.84	11.2416
		16.04	11.3776
		16.24	11.5159
		16.44	11.6557
		16.64	11.7984
		16.84	11.9419
		17.04	12.0881
		17.24	12.2352
		17.44	12.3847
		17.64	12.529
		17.84	12.653
		18.04	12.7432
		18.24	12.8258
		18.44	12.907
		18.64	12.9885
		18.84	13.069
		19.04	13.1504
		19.24	13.2302
		19.44	13.3094
		19.64	13.3897
		19.84	13.4588
		20.04	13.5205
		20.24	13.586
		20.44	13.6561
		20.64	13.7292
		20.84	13.7791
		21.04	13.8088
		21.24	13.8378
		21.44	13.8685
		21.64	13.903
		21.84	13.9399
		22.04	13.975
		22.24	13.9985
		22.44	14.0121
		22.64	14.0202
		22.84	14.0197
		23.04	14.02
		23.24	14.025
		23.44	14.0332
		23.64	14.0432
		23.84	14.0579
		24.04	14.0752
		24.24	14.0954
		24.44	14.1191
		24.64	14.145
		24.84	14.1759
		25.04	14.2081
		25.24	14.2438
		25.44	14.2829
		25.64	14.325
		25.84	14.3697
		26.04	14.4136
		26.24	14.4251
		26.44	14.4093
		26.64	14.3949
		26.84	14.3853
		27.04	14.3794
		27.24	14.3772
		27.44	14.3799
		27.64	14.3859
		27.84	14.396
		28.04	14.4109
		28.24	14.429
		28.44	14.4518
		28.64	14.4783
		28.84	14.5091
		29.04	14.5436
		29.24	14.5823
		29.44	14.6251
		29.64	14.6714
		29.84	14.7212
		30.04	14.775
		30.24	14.8333
		30.44	14.8951
		30.64	14.96
		30.84	15.0119
		31.04	15.0473
		31.24	15.0828
		31.44	15.1224
		31.64	15.1646
		31.84	15.2101
		32.04	15.2589
		32.24	15.3089
		32.44	15.3638
		32.64	15.4204
		32.84	15.4819
		33.04	15.5447
		33.24	15.6075
		33.44	15.6794
		33.64	15.7506
		33.84	15.8243
		34.04	15.9023
		34.24	15.9814
		34.44	16.0632
		34.64	16.1476
		34.84	16.2328
		35.04	16.3226
		35.24	16.4141
		35.44	16.5067
		35.64	16.601
		35.84	16.6962
		36.04	16.7928
		36.24	16.8937
		36.44	16.9955
		36.64	17.0998
		36.84	17.2067
		37.04	17.316
		37.24	17.4219
		37.44	17.5382
		37.64	17.655
		37.84	17.7725
		38.04	17.8924
		38.24	18.0137
		38.44	18.1372
		38.64	18.263
		38.84	18.3867
		39.04	18.5186
		39.24	18.65
		39.44	18.7831
		39.64	18.9171
		39.84	19.0521
		40.04	19.1885
		40.24	19.3256
		40.44	19.4635
		40.64	19.6051
		40.84	19.7477
		41.04	19.8903
