# Supplementary material for: Dual function of OmpM as outer membrane tether and nutrient uptake channel in diderm Firmicutes
Source: Nat Commun. 2023 Nov 6;14:7152. doi: 10.1038/s41467-023-42601-y (PMC10628300; doi:10.1038/s41467-023-42601-y)
Supplement: Supplementary file 8 — Source Data [file 41467_2023_42601_MOESM8_ESM.zip › SourceData_MD_analyses.xlsx]

## Sheet: Fig. 2b and SI Fig. 5a
Time / ps	Position of the center of mass of R64 CA atoms (CoM of R113 CA atoms centered on (0,0,0)) / Angstroms
	Replicate 1			Replicate 2
	X	Y	Z	X	Y	Z
0	18.3267	-5.19	-70.91	18.3267	-5.19	-70.91
100	17.1267	-6.04333	-71.11	18.84	-4.49667	-70.3833
200	16.8633	-3.39667	-71.2733	17.4	-4.62	-71.13
300	17.69	-1.88667	-71.8633	17.94	-3.73667	-71.7933
400	20.1967	-0.0233345	-70.4133	15.84	-4.78	-72.07
500	19.3967	-1.51	-70.17	15.5333	-5.37667	-71.8533
600	18.0033	-7.72667	-70.4033	16.7533	-5.12	-72.16
700	19.1033	-10.89	-69.8367	18.1733	-6.90666	-71.23
800	19.8767	-9.13	-70	18.2367	-7.38	-70.6633
900	14.5867	-10.7567	-70.81	15.4567	-6.31666	-71.68
1000	12.48	-9.78	-71.91	10.36	-8.63	-72.1967
1100	9.21	-8.05667	-72.98	10.0133	-5.70334	-72.2733
1200	9.04333	-7.57333	-72.1467	9.50667	-6.7	-72.3833
1300	7.52667	-9.57	-72.54	7.94667	-6.61667	-72.3133
1400	5.90667	-10	-72.4833	6.92666	-11.95	-72.6367
1500	6.53666	-10.1233	-72.0067	9.8	-13.52	-71.0233
1600	8.8	-9.54	-72.2533	11.0767	-12.3067	-70.85
1700	8.09	-5.19	-72.7133	8.38667	-17.25	-70.6867
1800	5.98333	-5.11667	-73.25	13.19	-12.9467	-71.1033
1900	4.36667	-9.09333	-72.7133	11.7333	-12.1867	-71.6433
2000	0	-8.13667	-73.64	14.9767	-14.7167	-70.6133
2100	0.699998	-6.56667	-73.1333	12.8967	-14.23	-71.1333
2200	1.56667	-8.14667	-72.9133	9.23667	-12.7767	-71.8933
2300	2.95667	-8.32334	-72.9967	9.14667	-13.6133	-71.35
2400	7.99	-11.1467	-72.66	10.1267	-11.0933	-72.1533
2500	3.18667	-12.7533	-72.2933	9.08	-15.7867	-71.04
2600	3.81667	-12.5567	-72.1867	10.45	-13.3767	-71.5067
2700	1.80666	-13.11	-71.8	9.2	-10.2267	-71.9733
2800	1.85667	-11.3367	-72.7167	7.82	-12.16	-71.77
2900	1.11666	-10.1133	-72.9033	7.55334	-12.0533	-72.2433
3000	2.07333	-12.19	-72.79	8.25	-14.6967	-71.19
3100	-0.116666	-6.15667	-73.59	9.35	-15.5067	-70.6933
3200	-2.92	-4.66667	-74.0533	6.49	-14.8767	-72.0867
3300	-3.77	-2.81667	-73.4133	6.84334	-13.7767	-71.8467
3400	-2.43333	0.43667	-73.3933	8.63667	-18.3067	-70.55
3500	-3.78	1.18667	-73.53	5.61667	-19.72	-70.5533
3600	-2.89	0.510002	-73.8767	6.12333	-17.3233	-71.1667
3700	-2.74	0.593332	-73.7	8.34667	-17.3333	-71.1533
3800	-2.81	0.0966695	-73.2833	8.3	-18.2633	-70.2267
3900	-3.04	2.34666	-73.2367	6.75667	-16.6667	-70.6367
4000	-8.04667	5.88334	-72.8133	7.28	-18.2333	-70.8533
4100	-8.58333	3.54	-73.1567	7.45334	-17.5933	-70.7133
4200	-8.63667	2.33	-73	6.71	-19.8467	-70.5933
4300	-9.13667	5.97333	-72.5833	7.90667	-18.7667	-71.2067
4400	-2.63	5.54666	-73.5667	5.69333	-16.6067	-70.9
4500	-3.95333	4.16667	-72.8333	8.80333	-13.4633	-71.2167
4600	-2.64667	3.05	-73.5767	7.62334	-11.1567	-71.7267
4700	-3.27	7.23667	-72.91	5.42667	-10.5733	-71.6067
4800	-6.58001	4.75333	-73.7867	8.18667	-11.8567	-71.9033
4900	-6.59667	7.3	-72.2333	9.74333	-10.4967	-71.8833
5000	-3.83333	6.20333	-73.02	8.76667	-11.4967	-71.8233
5100	-2.67666	7.88333	-72.6967	5.63334	-13.2433	-72.3867
5200	-1.57667	8.56667	-72.49	2.84	-16.5	-71.88
5300	-3.19333	8.99334	-72.5967	7.10334	-15.0867	-71.85
5400	-2.68333	5.78	-72.9133	5.05666	-15.3033	-72.1367
5500	-4.81	5.66	-72.9933	4.8	-16.1933	-71.5733
5600	-6.49333	6.32667	-72.86	1.47	-15.1233	-72.6067
5700	-9.38333	1.27	-72.6233	2.82666	-16.4267	-72.0933
5800	-8.17666	-2.31	-72.3833	4.35	-16.29	-71.5333
5900	-10.9167	-0.76667	-72.3233	3.46333	-16.74	-72.1467
6000	-11.1333	-2.56667	-72.5767	2.81666	-16.4167	-72.0267
6100	-8.42333	2.28667	-72.7133	6.57333	-19.9033	-71.7967
6200	-7.56333	3.34	-73.0033	3.94667	-20.7567	-71.64
6300	-2.97	-0.786667	-73.49	4.68667	-18.6433	-71.1567
6400	-3.64333	-1.58	-73.4967	6.07	-19.0433	-71.2933
6500	-3.1	-4.13667	-73.12	2.14	-20.09	-70.98
6600	-3.99	-2.71	-73.0333	2.17	-16.78	-72.45
6700	-1.78333	-5.57334	-73.0933	-0.0266622	-17.1433	-71.9533
6800	-2.5	-4.97	-72.7633	0.273332	-17.65	-72.2033
6900	-2.13667	-4.04667	-73.2733	1.68	-19.64	-70.8333
7000	-0.766668	-4.18333	-73.4333	1.13334	-20.1433	-71.38
7100	-1.41667	-4.87	-73.1033	3.16	-18.0367	-71.9267
7200	-3.5	-5.44	-73.4167	1.86333	-18.0167	-71.56
7300	-2.16666	-6.90333	-73.6833	0.916665	-13.87	-72.53
7400	-2.70667	-6.59667	-73.5	-2.62	-13.73	-72.7733
7500	-5.34333	-4.73	-72.9433	2.41333	-12.7633	-72.67
7600	-5.52	-4.73	-72.9667	4.13333	-15.1833	-72.57
7700	-5.12667	-4.18666	-73.7267	4.40666	-18.0867	-71.4467
7800	-4.47334	-4.47	-73.1267	3.30667	-17.9967	-71.38
7900	-3.22333	-5.02333	-73.1233	4.15667	-16.7567	-71.41
8000	-1.86667	-2.55333	-73.8	2.94667	-17.4967	-71.6733
8100	-0.220001	-3.99333	-72.5167	5.93333	-17.3633	-71.63
8200	-1.56333	-5.17	-73.59	5.18333	-14.9333	-72.3067
8300	-4.44667	-4.40667	-72.65	3.81667	-15.4933	-72.43
8400	-2.10334	-4.80333	-73.2	3.06333	-14.9333	-71.9733
8500	-1.39667	-4.74667	-73.1167	1.89333	-16.57	-72.2167
8600	-0.503332	-7.38	-72.81	3.16	-14.44	-72.1033
8700	-6.29667	-5.95	-73.4067	1.28	-14.7267	-71.9733
8800	-6.50333	-2.59	-72.81	3.18667	-13.2167	-72.16
8900	-5.61	-3.82333	-73.06	2.77334	-13.0567	-72.3967
9000	-3.44667	-5.48	-73.2367	2.97	-14.8133	-72.14
9100	-1.00333	-4.49667	-73.18	3.34	-15.0133	-71.8867
9200	-4.80667	-7.24	-73.0033	4.43666	-14.2133	-71.5733
9300	-7.07	-4.37667	-73.1167	6.91333	-17.0567	-71.84
9400	-3.77	-2.00333	-73.0833	6.46333	-19.2633	-70.67
9500	-4.14333	-2.30667	-72.9033	7.48	-20.5167	-70.85
9600	-2.59333	-3.33333	-73.84	6.70667	-17.8933	-71.4333
9700	-3.53	-1.77	-73.19	7.79	-19.6267	-70.9533
9800	-5.18667	-4.64333	-73.42	7.27	-21.57	-70.9967
9900	-2.24666	-1.89667	-73.4467	5.36	-21.16	-69.93
10000	-2.52333	-4.67333	-73.2767	9.09333	-21.59	-69.9067
10100	-3.41	-0.969999	-73.5	8.2	-22	-70.18
10200	-0.973333	-0.0999972	-73.5167	7.74333	-20.44	-70.3333
10300	0.956668	-1.69667	-73.6567	4.85333	-22.4433	-69.74
10400	-1.18333	-0.613335	-73.9433	6.79667	-25.54	-69.05
10500	-3.29667	0.106672	-73.3167	5.34334	-20.5767	-70.8467
10600	-2.43333	1.55667	-73.3767	6.18667	-20.5567	-70.6767
10700	-5.81333	-1.03667	-73.0433	6.14666	-19.68	-70.23
10800	-3.94333	-0.820001	-73.56	8.92667	-16.5767	-70.8467
10900	-4.14	-2.14667	-73.4567	7.57	-18.4967	-70.54
11000	-1.23333	1.23	-73.1433	9.18333	-17.9467	-70.32
11100	-1.66	-0.0533333	-73.5267	9.09333	-16.9933	-70.7467
11200	-2.02333	0.526665	-74.2467	7.73333	-13.5	-71.8167
11300	-0.710002	-0.306667	-72.5367	6.33667	-16.9767	-71.3133
11400	0.0200005	1.42	-73.8133	7.84	-16.84	-70.6067
11500	-5.94667	2.12	-73.2167	5.76667	-19.4867	-70.27
11600	-8.74333	0.516669	-73.23	3.49333	-20.24	-70.3667
11700	-9.78333	0.286669	-72.65	2.96666	-17.9567	-70.61
11800	-8.90333	-0.456666	-72.9533	4.82333	-19.27	-70.31
11900	-9.34334	1.19	-73.2567	6.16	-18.9433	-70.7733
12000	-9.07	0.699998	-73.1633	5.63667	-17.01	-71.2733
12100	-8.18	1.78	-72.7967	7.09	-15.3333	-71.2233
12200	-12.03	2.14	-72.7367	7.61667	-18.88	-70.4967
12300	-10.59	3.86334	-71.89	9.86667	-18.04	-70.9233
12400	-8.11333	4.29667	-73.0567	6.82667	-17.42	-71.25
12500	-7.93667	6.55	-72.9767	11.18	-17.38	-70.5567
12600	-7.32333	7.59667	-72.6867	12.2667	-17.9267	-70.17
12700	-7.29333	10.6567	-72.56	10.9833	-19.2167	-69.8333
12800	-4.36	11.5033	-72.4333	11.2667	-19.9933	-69.9533
12900	-5.80667	11.17	-73.4267	8.26667	-21.65	-69.7633
13000	-0.25	11.7367	-72.8267	10.1933	-18.8667	-70.0133
13100	-1.08667	11.9833	-72.7233	5.36334	-18.6033	-70.03
13200	2.42	11.9867	-72.6	4.76	-23.99	-70.0433
13300	2.40667	6.65667	-72.9433	6.51667	-22.4	-69.5933
13400	0.479998	9.54	-72.9967	1.01	-23.6367	-68.8267
13500	-1.61667	5.83333	-73.2567	4.37667	-23.6833	-69.2167
13600	-2.47	7	-73.0633	5.61666	-23.92	-69.19
13700	-4.34	3.93334	-73.7533	7.47333	-26.8333	-68.2533
13800	-5.95667	0.596664	-72.9233	6	-24.8467	-68.77
13900	-4.73	1.77	-72.8867	9.22666	-22.78	-69.31
14000	-5.31	-0.0366681	-73.4733	9.01333	-20.2567	-69.9633
14100	-4.46	-0.456666	-73.56	8.52	-16.2833	-70.8433
14200	-4.35333	1.1	-73.4867	4.50333	-14.78	-72.6133
14300	-1.59	-0.88	-73.7033	3.36333	-17.0333	-72.0533
14400	-1.85	1.33667	-72.87	5.19	-15.0133	-72.5467
14500	1.58	1.9	-73.4667	7.50333	-14.8467	-72.17
14600	2.34333	-0.743334	-73.6	7.43667	-15.9867	-71.38
14700	3.31	-0.79	-73.8833	6.98	-11.6767	-72.9433
14800	0.893333	-3.55	-73.9667	6.87667	-11.4567	-72.5267
14900	-2.62333	-2.23	-72.7167	6.8	-15.1	-71.4367
15000	-1.77667	-3.07667	-73.75	9.16333	-14.4667	-71.5667
15100	-0.183334	-1.51	-73.13	7.45667	-15.6533	-71.61
15200	3.69333	1.69	-73.3533	6.14667	-14.99	-72.0833
15300	5.60333	-0.243334	-73.45	4.62	-14.73	-71.9833
15400	3.77	1.85667	-73.57	0.576665	-16.4633	-71.4567
15500	5.13	1.12	-73.6333	0.986663	-19.6367	-70.9667
15600	3.16	1.89667	-73.8767	4.18667	-19.54	-71.1533
15700	5.37333	-2.31	-73.0133	6.95333	-19.8033	-70.7
15800	5.89333	0.34	-73.4533	5.67	-16.2567	-71.2333
15900	4.73	-1.51333	-73.5067	6.61	-13.7233	-72.26
16000	3.11333	-3.75333	-73.8433	8.12334	-13.1533	-71.71
16100	6.12667	-1.41	-73.3167	5.60333	-12.4967	-72.0867
16200	5.34667	-2.98333	-73.2967	4.45333	-14.45	-72.1733
16300	5.67	-2.33667	-73.96	5.78	-16.6167	-71.6767
16400	5.17333	-3.83	-73.6633	6.10667	-16.3933	-71.63
16500	2.53333	-7.02333	-73.28	6.13	-15.68	-71.8067
16600	1.20333	-6.66667	-73.8167	6.76667	-15.98	-70.8567
16700	2.45	-5.32	-73.5133	4.94667	-20.4033	-70.7933
16800	2.72667	-5.29667	-72.5633	6.68333	-23.24	-70.67
16900	2.67667	-7.49333	-73.0033	8.88334	-20.3567	-70.57
17000	0.186667	-8.42333	-72.8133	5.01333	-18.7133	-71.0767
17100	3.59	-6.76333	-73.1667	9.34	-20.0267	-70.25
17200	-0.0133324	-7.59667	-72.86	6.72667	-20.8767	-70.5833
17300	0.683333	-7.39	-72.6867	7.82	-23.33	-70.0467
17400	2.00334	-7.28666	-73.2433	10.4467	-20.37	-69.9533
17500	0.346667	-7.18	-72.8967	12.08	-21.2233	-69.66
17600	1.88333	-8.11666	-72.89	12.86	-22.5	-69.4733
17700	0.870003	-6.45333	-73.4567	14.4667	-20.2633	-69.8067
17800	-0.939999	-4.63667	-73.2933	13.51	-19.6667	-70.1333
17900	-2.50667	-4.96333	-73.0667	17.1133	-23.8033	-67.9333
18000	-6.29333	-5.91	-72.9267	14.85	-27.8433	-66.4
18100	-5.94667	-2.56667	-73.2267	16.0033	-27.0167	-66.5133
18200	-5.51667	-5.01	-72.8667	17.89	-29.2067	-65.36
18300	-6.72333	-4.04333	-72.4167	16.8567	-25.1167	-67.18
18400	-7	-2.05667	-73.26	18.5267	-24.5367	-66.96
18500	-6.86667	-1.53333	-73.02	16.11	-25.3033	-66.95
18600	-6.77333	0.816666	-72.91	18.1267	-24.42	-66.6
18700	-5.82	-0.296664	-72.55	19.8167	-21.86	-67.49
18800	-3.32667	-0.503328	-72.31	16.88	-23.9233	-67.2133
18900	-1.71667	-3.22667	-73.2167	18.9033	-23.79	-67.25
19000	-2.41	-3.53667	-73	18.3433	-23.5567	-67.4
19100	-1.02667	-5.45667	-72.8767	15.0333	-24.95	-67.5
19200	0.646666	-3.33	-73.1033	16.8	-26.4867	-67.0533
19300	-0.330002	-4.10667	-73.0033	16.3833	-26.55	-66.8133
19400	-2.12333	-0.136667	-72.9233	15.73	-24.8967	-67.4133
19500	-0.12	-4.29333	-73.04	16.9267	-26.0667	-66.5867
19600	2.46667	-5.45667	-72.9933	14.6767	-23.6067	-68.2767
19700	1.84333	-6.03	-72.99	15.2667	-28.39	-66.11
19800	-1.12	-4.9	-73.4267	14.5633	-26.4333	-67.0933
19900	2.44333	-6.07334	-72.33	18.4867	-27.7467	-65.7967
20000	5.08	-8.12666	-72.7567	18.3667	-25.07	-66.43
20100	2.49334	-9.82667	-72.3633	20.6433	-25.0167	-66.4467
20200	4.33333	-8.45667	-72.3767	22.4	-26.3667	-65.4433
20300	1.69334	-8.31667	-73.02	24.39	-24.8367	-65.2167
20400	1.78667	-11.87	-72.3767	25.2767	-28.4333	-63.3867
20500	0.170001	-10.9633	-72.6833	23.42	-26.9067	-64.6367
20600	-3.15	-10.4167	-72.3633	21.7	-23.2533	-66.12
20700	-6.17666	-8.00333	-72.28	21.47	-22.56	-66.4967
20800	-6.5	-9.27	-72.34	22.53	-23.4967	-65.9033
20900	-6.58666	-7.82667	-71.76	20.1267	-23.1767	-67.1
21000	-6.46	-7.32667	-72.7133	21.5833	-23.6767	-66.3233
21100	-8.28333	-6.65	-73.0233	22.72	-23.15	-65.79
21200	-8.37666	-7.1	-72.23	18.8933	-21.9733	-67.7667
21300	-8.9	-5.84333	-72.4433	18.2733	-18.48	-68.7167
21400	-6.2	-6.03667	-72.3533	19.3833	-20.3567	-68.08
21500	-9.64333	-4.14333	-72.82	16.42	-21.5967	-68.3467
21600	-7.41334	0.419999	-73.0833	18.8133	-21.1167	-67.9633
21700	-5.16	-0.840004	-72.6133	18.9533	-21.9633	-67.0267
21800	-7.99333	-0.923333	-73.0667	23.38	-23.16	-66.2033
21900	-5.27	-2.58333	-74.05	20.68	-20.85	-66.9967
22000	-6.02666	1.23333	-73.3567	21.0433	-20.3633	-67.3733
22100	-8.03	-1.24666	-72.64	20.5133	-17.9433	-68.1567
22200	-8.40334	-1.10333	-73.39	23.1933	-18.8767	-67.2767
22300	-8.21667	-3.64334	-72.87	23.36	-17.25	-66.9933
22400	-7.17667	-2.73667	-73.3467	24.87	-19.7933	-66.5533
22500	-9.89333	-6.39667	-72.01	22.3267	-19.0633	-66.99
22600	-9.11	-3.01	-72.75	20.4467	-20.02	-67.2233
22700	-5.70667	0.636668	-73.1167	20.1633	-19.5267	-67.5767
22800	-6.45334	0.553333	-73.1767	19.7033	-18.9567	-68.3667
22900	-4.52	1.7	-73.1967	21.56	-16.9667	-67.6733
23000	-5.05667	3.99	-73.46	23.2333	-13.8867	-68.2967
23100	-5.65	3.07	-73.9867	21.58	-16.5467	-67.79
23200	-3.42	1.13667	-73.2833	23.0967	-17.7633	-67.94
23300	-0.11667	-0.0733337	-73.9267	23.1667	-16.4733	-67.25
23400	-1.23334	-3.55	-73.33	23.33	-12.53	-68.3333
23500	-0.606667	-2.66	-73.6367	22.64	-14.17	-68.5567
23600	-3.07667	-1.43667	-74.0067	20.5633	-15.6333	-68.58
23700	-4.92667	-0.18	-72.9233	15.9233	-16.17	-69.5533
23800	-3.60333	1.41334	-73.3633	19.6067	-13.38	-68.9567
23900	-5.82667	5.32333	-72.8067	19.5033	-18.1	-68.3467
24000	-6.92	2.80333	-73.27	17.6733	-19.16	-68.55
24100	-4.75333	4.59	-73.14	16.7633	-17.4167	-68.9867
24200	-7.51333	4.87667	-72.6533	15.0533	-15.5667	-69.6133
24300	-8.27	7	-72.8833	11.8167	-15.9133	-70.8433
24400	-5.09333	6.77334	-73.0133	13.1833	-14.91	-70.8767
24500	-5.23667	6.58	-72.9467	14.5233	-18.6833	-69.7967
24600	-3.46	4.73333	-73.4267	14.45	-18.6867	-69.64
24700	-3.10667	5.05666	-73.17	14.6367	-17.46	-69.53
24800	-0.246665	2.82	-73.5433	13.75	-17.3433	-70.4067
24900	-0.256668	5.42666	-74.0733	13.6167	-18.51	-69.8533
25000	-0.796669	7.93333	-73.4733	12.4967	-19.3233	-69.9467
25100	-3.24333	9.12	-73.1833	10.5667	-18.3067	-69.6933
25200	-3.24	9.15667	-73.15	8.13	-16.7933	-71.2667
25300	-3.10667	8.45667	-72.8667	6.36333	-15.7	-71.5133
25400	-3.57334	9.27333	-73.5467	7.31334	-15.77	-71.1067
25500	-4.79	10.0567	-73.3633	9.82333	-16.6467	-70.23
25600	-3.44	10.4233	-73.2	13.11	-16.6733	-69.6467
25700	-0.096667	13.3167	-72.4867	15.2333	-17.3967	-69.87
25800	-0.0333354	13.9	-72.93	16.0533	-16.1633	-68.93
25900	-1.92333	14.03	-72.8733	14.31	-13.9133	-70.4067
26000	1.16	11.5467	-73.0133	15.3467	-13.0933	-70.0967
26100	-0.0833308	10.61	-73.32	12.16	-18.01	-69.9033
26200	-0.0466677	11.1667	-72.97	11.1833	-16.62	-70.3633
26300	0.803336	10.82	-73.1433	10.4033	-19.48	-69.9833
26400	4.24	7.58333	-73.8067	8.22666	-17.14	-70.3633
26500	2.42667	4.34334	-73.7933	9.71	-19.54	-70.2867
26600	-0.433333	4.60667	-74.3467	9.08667	-14.5767	-71.46
26700	2.38667	3.45667	-74.2767	6.61	-15.21	-71.3567
26800	-2.14667	1.72	-73.09	8.07	-15.43	-70.8233
26900	-2.45666	3.3	-74.1233	10.78	-17.9267	-70.44
27000	-3.13667	5.97	-73.7567	10.48	-18.5267	-69.9333
27100	0.63	4.28	-74.1667	9.61	-15.9533	-71.0367
27200	3.06333	5.47667	-73.9033	10.58	-15.3033	-70.4267
27300	4.48	3.87	-73.7933	13.5767	-15.3333	-69.74
27400	6.01	6.15666	-73.3667	9.37333	-16.7233	-70.2367
27500	4.34333	5.59333	-73.52	8.26667	-16.7333	-70.66
27600	4.21666	3.81	-73.5333	10.8133	-16.4867	-70.3033
27700	5.99	3.3	-73.5567	9.59	-16.82	-70.6133
27800	9.96	0.826667	-73.81	6.49	-16.0867	-70.4733
27900	8.22	-0.473333	-73.21	4.95667	-12.94	-72.1033
28000	7.28	-0.176666	-73.4233	6.46	-15.3367	-71.2033
28100	7.68666	-1.67667	-73.43	8.74667	-15.9367	-71.18
28200	6.68	1.77666	-73.83	9.56334	-17.2267	-70.9767
28300	7.74	5.04	-73.5033	10.12	-12.6	-71.4633
28400	4.17666	1.28	-73.5467	10.8233	-11.8367	-72.1433
28500	5.32667	0.84333	-73.9633	7.18667	-11.9667	-71.6133
28600	4.04667	1.14333	-73.45	5.48667	-12.2467	-72.4067
28700	3.62667	-1.03	-73.9167	2.43	-13.4633	-72.0667
28800	-0.523335	1.37667	-73.3967	4.31334	-11.7467	-72.1567
28900	-2.15333	-1.86667	-74.1533	2.83	-14.0867	-71.57
29000	-2.91666	5.38	-73.8767	4.42666	-13.3033	-72.8767
29100	-0.126664	5.97333	-73.4833	5.62	-12.9033	-72.4667
29200	-0.526667	8.24333	-73.51	6.32333	-13.25	-72.4633
29300	-2.37	8.93	-73.6067	6.49667	-12.3767	-72.4267
29400	0.856667	9.20667	-72.9633	8.05	-10.4267	-72.1267
29500	-0.863336	5.37	-73.8167	9.18667	-10.4233	-72.0133
29600	-1.80666	8.4	-73.66	6.59667	-11.29	-72.15
29700	-0.976667	5.15333	-73.6067	10.2267	-11.7533	-71.46
29800	-5.79667	5.39667	-73.4467	9.93666	-14.02	-71.2033
29900	-6.45	4.31333	-73.88	9.42333	-13.7667	-71.2533
30000	-4.87667	2.59667	-73.38	11.2467	-13.8267	-71.1167
30100	-2.56	2.22667	-74.0733	9.69333	-14.6733	-71.4567
30200	-2.61667	0.996665	-74.18	12.7033	-11.61	-71.0833
30300	-4.16667	2.46334	-74.1433	12.98	-12.4567	-70.5933
30400	-0.0333328	5.21666	-73.6667	13.0767	-12.06	-71.0067
30500	-1.65334	4.49333	-74.2367	13.0967	-9.30667	-71.68
30600	-4.80333	6.06333	-73.3167	15.15	-8.63334	-71.2533
30700	-4.85	6.97333	-73.4067	15.6967	-6.08333	-71.7867
30800	-3.15667	6.66333	-73.77	16.8767	-4.31333	-71.5667
30900	-3.84333	4.1	-73.6	17.9467	-6.16	-70.5833
31000	-4.26333	3.53666	-73.7433	18.3833	-3.78333	-71.13
31100	-5.31334	2.85333	-73.6433	18.36	-2.23333	-71.11
31200	-4.11333	6.02333	-73.5733	13.7233	-2.21	-71.94
31300	-4.6	6.45667	-72.7133	13.8067	-1.86	-72.2033
31400	-5.79	1.31333	-73.7067	18.0933	-2.50667	-71.3667
31500	-3.83333	2.38	-73.39	17.9333	-5.36667	-71.3533
31600	-5.36333	0.496668	-73.4767	18.66	-6.25666	-70.8
31700	-6.65667	2.17333	-73.4533	19.21	-5.58333	-70.45
31800	-7.11334	2.86	-73.2333	20.7667	-4.55333	-70.26
31900	-7.76	2.16667	-73.5133	19.6967	-8.05667	-70.26
32000	-6.69	0.403333	-73.7233	17.12	-7.36333	-70.32
32100	-7.96	-1.98	-73.9067	15.34	-6.27667	-71.4267
32200	-10.2133	1.33333	-73.44	17.99	-7.18667	-70.4433
32300	-9.05333	3.04	-73.6167	18.4367	-9.13	-69.8267
32400	-8.43667	3.78	-73.55	19.6933	-5.19	-70.4167
32500	-7.59	-1.34	-73.5333	17.5867	-4.77666	-70.4267
32600	-6.65334	2.88666	-73.68	21.4067	-6.83333	-70.1867
32700	-8.05333	2.45	-73.7767	22.7833	-9.73334	-69.0367
32800	-8.91	0.979998	-73.81	21.9833	-11.03	-68.9633
32900	-11.7033	3.24333	-73.0533	23.9867	-9.91667	-68.5767
33000	-7.1	3.94667	-73.7533	21.89	-11.33	-69.0367
33100	-7.25333	3.28	-73.2467	22.2667	-9.94333	-69.0933
33200	-5.6	3.22333	-74.35	22.2367	-11.0433	-69.4533
33300	-7.95333	3.18667	-73.3433	23	-9.66	-68.69
33400	-9.07	2.25333	-73.77	21.4433	-13.15	-68.5567
33500	-8.50334	3.24333	-73.3867	18.9967	-14.5	-68.9433
33600	-5.95333	4.23333	-74.3067	20.02	-11.4233	-69.4433
33700	-8.24667	1.11666	-73.57	14.8567	-15.46	-69.7967
33800	-7.02667	5.04	-74.03	14.1933	-13.8033	-70.6367
33900	-8.73667	5.47666	-73.6933	17.08	-14.0267	-69.8433
34000	-8.78667	5.48333	-72.5	18.2267	-16.8667	-69.1433
34100	-10.85	1.75667	-73.4	16.9533	-13.6	-69.9433
34200	-11.6933	2.52333	-73.1767	15.17	-13.8733	-70.2833
34300	-10.3533	1.84667	-73.23	16.0967	-14.6367	-69.9967
34400	-12.9533	2.39667	-72.83	16.88	-16.3033	-69.6433
34500	-11.59	4.55	-73.1067	13.8767	-16.7133	-69.9967
34600	-9.44	5.63	-73.17	16.93	-17.7633	-69.2433
34700	-11.28	7.94334	-72.8833	17.98	-16.2067	-69.3233
34800	-15.1567	4.89333	-72.3	21.1833	-14.7767	-68.52
34900	-10.9667	3.59	-73.06	19.7167	-14.86	-68.9867
35000	-7.12	4.64334	-73.4633	22.6233	-15.7933	-68.08
35100	-7.25	2.63666	-73.5267	21.39	-16.8667	-68.32
35200	-6.64333	1.52333	-73.66	23.06	-14.3267	-68.3467
35300	-8.13	4.28333	-73.5367	22.5533	-16.9533	-67.0833
35400	-10.7733	3.70333	-72.9967	22.21	-16.99	-68.5667
35500	-12.9767	1.76667	-72.69	21.6467	-17.7233	-67.57
35600	-13.2267	1.99	-73.51	21.1733	-21.4133	-66.8033
35700	-9.03333	-4.03666	-73.5333	20.89	-19.5967	-67.1833
35800	-8.04333	-4.72333	-73.19	19.65	-19.1567	-68.1233
35900	-11.3767	-1.68667	-73.26	17.7467	-18.4867	-68.1667
36000	-11.11	-2.82667	-73.4233	18.9467	-18.2467	-68.3
36100	-8.97333	-1.16334	-73.5967	23.1233	-19.06	-66.6833
36200	-8.78333	0.313333	-73.76	23.15	-16.19	-67.51
36300	-7.15334	0.566667	-73.72	23.0133	-14.65	-67.6
36400	-8.10334	-0.596667	-74.1367	23.5	-17.2033	-67.2533
36500	-10.8433	1.66333	-73.2867	25.56	-17.9733	-66.7567
36600	-8.89333	-0.996668	-73.7967	25.37	-19.17	-65.91
36700	-13.2267	-1.31	-73.01	24.81	-20.18	-65.6833
36800	-10.8333	-1.83666	-73.0067	22.8133	-20.1633	-66.81
36900	-10.7067	-3.05667	-73.2833	22.95	-18.61	-67.25
37000	-9.09667	-3.73666	-73.49	24.6433	-19.3133	-66.6533
37100	-10.67	-4.11667	-73.1467	22.8767	-19.7133	-66.8733
37200	-8.71666	-2.45	-74.0567	20.8	-19.07	-67.9033
37300	-11.9333	0.666667	-72.98	21.48	-16.96	-67.9
37400	-11.1067	0.933333	-72.9467	21.8967	-15.2633	-68.14
37500	-10.5933	2.8	-73.51	22.2767	-16.9833	-67.5633
37600	-11.81	3.64	-72.6733	20.62	-17.3033	-67.8833
37700	-10.2167	5.53667	-73.0967	19.1733	-13.6133	-69.7167
37800	-9.36	3.11333	-73.97	18.6267	-16.42	-68.6167
37900	-12.26	2.42	-73.3067	18.7667	-16.6267	-68.84
38000	-10.8733	2.88667	-73.3967	18.2033	-17.51	-69.5833
38100	-9.71667	1.77667	-73.44	16.5467	-17.4333	-69.3467
38200	-10.97	-0.176668	-73.5167	17.29	-17.3633	-69.5767
38300	-10.1033	1.17666	-73.6867	20.88	-18.3067	-67.9733
38400	-10.31	4.31	-73.71	22.07	-16.42	-67.7533
38500	-11.17	3.67	-72.8	22.53	-17.78	-67.3433
38600	-11.54	3.90333	-72.7167	20.6167	-17.8133	-67.8367
38700	-10.6433	5.3	-73.01	21.5833	-19.4233	-66.9533
38800	-6.55333	5.76333	-73.3767	18.9367	-20.0133	-67.9167
38900	-8.26667	4.66333	-73.2767	20.1667	-23.22	-66.54
39000	-9.29333	0.156666	-73.6333	22	-18.9833	-67.79
39100	-9.85334	-0.493332	-73.2333	23.67	-18.94	-66.6133
39200	-9.35333	-2.08333	-73.0367	23.6867	-19.8433	-66.5067
39300	-7.49	-1.59334	-73.34	24.8967	-23.15	-64.9067
39400	-9.72667	-3.55	-73.7667	26.8067	-20.1133	-65.2633
39500	-6.62333	-3.72333	-73.86	24.4067	-22.01	-66.1167
39600	-7.57667	-1.77667	-73.7867	22.1467	-22.6533	-65.4633
39700	-8.13334	-3.82667	-73.5567	22.0867	-19.6	-67.28
39800	-9.94667	-4.58	-73.6433	21.3233	-23.2567	-66.58
39900	-10.0667	-1.20333	-73.2567	20.7333	-20.7767	-67.12
40000	-10.5567	-4.14	-73.4133	20.52	-21.04	-66.8667
40100	-11.5	-1.34667	-73.22	22.03	-17.3533	-67.82
40200	-11.4767	-0.656666	-72.8533	22.7633	-16.44	-67.5267
40300	-11.6933	-0.576664	-73.9667	22.5667	-16.3033	-68.24
40400	-11.75	0.833338	-73.5167	25.2133	-16.31	-67.13
40500	-11.6033	2.89333	-73.33	23.8567	-17.1967	-67.0133
40600	-14.7267	1.84667	-72.5267	21.5933	-15.0633	-68.2733
40700	-14.3733	0.436665	-72.8833	23.2367	-19.1667	-67.0833
40800	-12.6267	-1.27333	-73.5867	24.5133	-15.82	-67.0833
40900	-9.84333	-0.366665	-74.32	24.4867	-12.1733	-68.3267
41000	-10.19	2.01667	-73.88	25.75	-13.4967	-67.4533
41100	-9.51	-1.81	-73.5367	23.9467	-13.9133	-67.7133
41200	-10.9233	-2.07	-73.7233	22.6267	-14.3333	-68.2867
41300	-11.8767	1.20333	-73.4467	19.6867	-15.15	-68.6333
41400	-11.2133	1.54667	-73.26	22.6667	-12.6133	-69.0967
41500	-8.45333	-2.06	-74.0433	18.2633	-12.2033	-69.33
41600	-10.35	-1.93	-73.34	21.5467	-16.0133	-68.26
41700	-4.56667	-1.80666	-74.2533	18.46	-13.9	-69.1333
41800	-6.47334	-3.04	-74.0933	22.6267	-15.36	-67.5033
41900	-4.53	-1.14	-74	22.2133	-13.9267	-67.75
42000	-5.07334	-2.12667	-74.4133	22.5833	-17.28	-67.88
42100	-3.45667	-0.859999	-74.15	20.8333	-17.1767	-67.9233
42200	-3.88333	-0.669999	-74.26	20.9933	-20.0933	-67.0267
42300	-5.27667	0.44	-73.9367	22.5633	-16.2667	-67.55
42400	-6.17	5.44334	-73.4367	24.9867	-17.87	-66.6167
42500	-6.44333	8.46334	-73.6433	27.1533	-15.22	-66.47
42600	-5.38	6.12	-73.2567	27.5933	-18.2233	-65.87
42700	-4.64333	9.39	-72.8767	29.6667	-18.0167	-65.03
42800	-6.31334	7.69	-73.2	23.28	-18.34	-67.1833
42900	-6.20667	9.12	-73.24	25.6833	-15.7867	-66.8733
43000	-4.99333	7.51	-73.2767	25.3133	-19.07	-66.7833
43100	-6.46667	8.78	-73.0333	24.6	-19.8867	-66.4267
43200	-8.15333	9.38667	-73.1667	20.7767	-20.22	-66.7633
43300	-12.08	10.0267	-72.1633	25.5767	-18.11	-66.1333
43400	-9.75333	8.61	-72.87	25.46	-20.2067	-65.8733
43500	-11.5	9.44667	-72.5233	22.8167	-19.1933	-66.7733
43600	-12.2967	8.02667	-73.02	23.87	-18.63	-66.7933
43700	-13.4433	6.18333	-73.3	22.14	-18.96	-67.7367
43800	-17.47	6.19667	-71.7233	23.9	-20.82	-66.8133
43900	-19.3267	3.65	-71.91	22.9667	-19.77	-66.4767
44000	-16.5567	4.81667	-72.5367	25.1767	-20.1867	-65.3367
44100	-16.1167	7.38333	-71.7233	26.7333	-17.8933	-66.2167
44200	-11.55	6.26667	-72.9233	27.1633	-18.99	-65.6167
44300	-10.8533	6.59667	-73.3267	28.39	-14.7567	-65.8333
44400	-11.8933	5.18333	-72.0867	26.0533	-13.2567	-67.13
44500	-13.44	4.14	-72.4067	25.4833	-11.1967	-67.75
44600	-14.5967	3.20667	-72.4967	27.7233	-9.81667	-66.4633
44700	-15.34	0.68667	-72.6033	26.56	-10.2	-67.92
44800	-20.14	2.93333	-71.0433	28.29	-12.3	-66.4367
44900	-19.8233	3.61	-71.6833	26.4467	-11.37	-68.1333
45000	-19.1	3.65333	-71.6067	25.98	-11.3567	-67.7167
45100	-17.6233	4.77	-71.4533	26.65	-12.51	-67.5533
45200	-14.8633	5.57333	-72.6167	26.6533	-13.3133	-66.76
45300	-14.7067	5.67333	-72.7267	29.3367	-11.0033	-66.4267
45400	-12.7567	5.70667	-72.7567	28.64	-11.3167	-66.55
45500	-14.48	4.67	-72.22	28.8533	-10.9567	-66.44
45600	-12.0733	4.26	-72.9167	28.2367	-9.38333	-66.94
45700	-13.73	1.78	-73.3533	33.8567	-9.02333	-64.6333
45800	-11.4233	1.35	-73.2067	34.29	-5.60333	-64.2333
45900	-12.8167	4.81667	-73.1667	36.42	-8.48333	-62.9867
46000	-14.4633	5.64	-72.7233	37.65	-7.17667	-62.2667
46100	-15.07	5.77667	-71.9033	35.07	-7.10667	-64.31
46200	-15.5533	9.86	-72.3033	37.1033	-6.50333	-63.2
46300	-14.8967	8.36	-72.4033	35.1633	-6.5	-64.0633
46400	-15.34	9.05667	-71.59	34.9967	-5.76667	-64.8767
46500	-14.1633	11.9367	-72.0933	34.9667	-8.99	-64.5333
46600	-15.41	9.75667	-71.57	33.5267	-10.43	-64.89
46700	-12.82	10.4867	-72.07	32.38	-6.45667	-65.73
46800	-9.39333	8.88667	-72.7767	31.9167	-4.4	-66.21
46900	-8.45667	8.17	-72.8367	32.1033	-5.28333	-66.1167
47000	-12.8167	10.4833	-72.8033	34.0333	-3.39667	-64.8867
47100	-8.75667	11.82	-72.52	32.9033	-8.46667	-65.8833
47200	-10.6633	10.5567	-71.76	32.7367	-7.86333	-65.1733
47300	-13.4167	11.5767	-71.33	32	-7.74	-65.9633
47400	-12.6933	8.63	-72.2367	30.7233	-6.24667	-66.6667
47500	-11.9867	6.95333	-72.8367	31.2067	-8.69	-65.85
47600	-11.9967	4.89333	-73.32	33.7433	-10.9533	-65.0733
47700	-10.98	5.71333	-73.07	32.2933	-9.33333	-65.41
47800	-11.7467	8.70667	-72.7533	29.3267	-12.3133	-66.17
47900	-12.9	9.23	-72.8467	33.1167	-9.71667	-64.7867
48000	-11.2767	9.86667	-72.5567	33.07	-7.72	-65.3367
48100	-9.58	5.85	-73.37	34.5967	-5.81667	-64.57
48200	-7.51667	4.50333	-74.1267	32.0333	-6.48334	-65.35
48300	-7.41	2.93666	-73.98	30.0667	-7.74	-66.6
48400	-7.85334	0.356667	-74.13	29.7167	-9.41	-66.27
48500	-7.57667	2.54667	-73.8733	33.57	-9.90666	-64.68
48600	-9.89667	1.65667	-73.3433	32.76	-9.38334	-65.7633
48700	-9.25333	1.41	-73.6767	30.9767	-12.0733	-65.26
48800	-7.75333	1.61667	-73.6733	31.1967	-11.9267	-65.27
48900	-4.75	3.39	-73.4133	31.7167	-9.20667	-65
49000	0.593332	0.256664	-74.11	29.34	-10.46	-66.55
49100	-2.14667	1.77667	-73.9333	28.0467	-10.1267	-67.99
49200	-4.33	1.01667	-74.3933	27.0067	-12.2133	-67.3567
49300	-1.56667	0.866666	-74.5167	25.1267	-15.12	-67.0833
49400	-4.07334	1.16333	-74.84	23.8333	-13.7833	-67.88
49500	-5.89667	2.19	-73.85	24.2933	-12.9533	-67.5133
49600	-4.80667	0.0133349	-73.9533	21.8133	-14.7967	-68.8767
49700	-4.58333	0.800001	-74.28	23.47	-17.95	-66.96
49800	-5.35	0.439999	-74.34	25.3367	-16.08	-67.7033
49900	-3.64	-0.360001	-74.01	28.0133	-16.2733	-65.71
50000	-1.86	-0.763336	-75.0133	25.8767	-18.77	-65.98
50100	0.23	0.386665	-74.0067	29.35	-18.5433	-64.64
50200	-1.6	-0.426668	-74.3867	25.9567	-19.4167	-66.63
50300	0.949998	1.78667	-74.4967	29.6333	-13.3467	-65.5133
50400	2.03667	1.03667	-74.6467	30.2867	-11.5133	-66.2933
50500	2.67	3.48	-74.5567	29.57	-13.6667	-65.9533
50600	0.773332	4.76	-73.4967	30.15	-14.24	-65.5667
50700	-1.93334	6.04	-73.8633	30.0833	-13.2467	-65.6867
50800	-2.96667	4.65	-74.3133	29.06	-15.6933	-66.0967
50900	-0.706668	5.10667	-74.03	25.67	-16.9767	-65.98
51000	-2.84333	7.44667	-73.0967	26.5767	-13.8633	-67.62
51100	-3.14333	6.84333	-74.2567	27.8133	-15.5333	-65.9033
51200	-3.80333	6.22666	-73.6067	26.3	-17.82	-66.3933
51300	-4.58667	7.14	-73.2467	26.35	-17.1833	-66.76
51400	-4.52333	5.08333	-73.7633	24.1833	-16.48	-68.0067
51500	-7.25667	4.25	-73.5	24.5867	-15.0133	-68.3
51600	-7.49	1.73	-73.0667	22.0667	-14.85	-68.94
51700	-6.03	1.02	-73.4767	20.2667	-14.5667	-69.2833
51800	-6.48	-0.339998	-73.88	17.75	-15.43	-68.9533
51900	-5.02667	-1.35	-74.3333	19.01	-17.2033	-69.2133
52000	-4.88333	-2.43667	-74.3967	19.8667	-15.0233	-69.43
52100	-3.3	-0.386662	-73.33	22.3033	-13.75	-68.5233
52200	-8.16667	1.95667	-72.97	22.8833	-12.7267	-68.8433
52300	-7.19667	3.49666	-73.5967	24.26	-13.4133	-68.3033
52400	-2.99333	5.23333	-73.8567	25.93	-15.38	-67.2267
52500	0.020003	5.26667	-73.86	24.3233	-15.52	-67.62
52600	-0.883333	2.15	-74.0667	23.6433	-13.4833	-68.2367
52700	1.40667	4.95333	-73.6767	21.51	-14.39	-68.38
52800	-0.21667	3.19667	-74.43	23.4233	-15.9267	-68.0433
52900	0.873336	4.29667	-73.5933	28.21	-15.57	-65.65
53000	0.746668	2.99	-74.0367	28.7867	-14.55	-65.5967
53100	3.34	2.95667	-74.16	25.51	-12.9367	-67.8833
53200	3.02	2.78	-74.28	24.64	-11.1967	-68.1767
53300	0.583333	1.57334	-74.0533	25.4167	-12.1	-67.6133
53400	-1.79	2.31334	-73.8767	25	-12.9	-67.5367
53500	-4.01	2.81	-73.7433	23.61	-9.48334	-68.4733
53600	-3.28	4.24	-74.15	22.2133	-6.11333	-69.5567
53700	-1.71	2.78	-74.0233	19.7467	-7.07	-70.0433
53800	-6.04333	0.916668	-74.1833	19.9167	-9.58667	-70.0467
53900	-4.57333	-0.636665	-73.86	17.8933	-10.7633	-70.6533
54000	-9.09	-0.393333	-73.6167	17.13	-12.6733	-70.3967
54100	-6.92667	-1.93667	-74.0833	16.2133	-11.2633	-71.0533
54200	-8.71	-2.66667	-74.1167	16.56	-9.87666	-70.6467
54300	-7.54333	-2.70667	-73.4433	16.4033	-9.4	-70.7933
54400	-6.52333	-2.05666	-74.7567	21.14	-8.80667	-69.5333
54500	-9.19	-2.34333	-74.0467	21.4133	-5.58	-69.93
54600	-6.92333	0.766665	-73.5633	22.2133	-4.85	-69.2067
54700	-8.81	3.77667	-73.5767	19.3	-3.93	-70.5533
54800	-8.11333	1.04333	-73.71	21.0367	-8.35	-69.74
54900	-9.4	0.853333	-74.11	18.55	-5.97667	-70.2167
55000	-4.45	1.57	-74.11	18.0067	-8.16	-70.5233
55100	-9.75667	1.55	-73.7767	15.6333	-4.37	-71.1667
55200	-9.53333	-0.473334	-73.19	15.16	-3.17	-71.5833
55300	-8.48333	-2.28333	-73.0267	15.48	-3.93334	-71.9267
55400	-9.04	-2.76667	-73.2867	13.73	0.0833333	-71.4533
55500	-6.72333	-2.56667	-73.48	13.91	-5.47333	-71.4333
55600	-9.11	-0.833333	-73.44	12.44	-4.48667	-71.76
55700	-8.78667	0.693333	-73.4467	12.5333	-3.38333	-72.13
55800	-6.62667	4.29333	-73.35	12.93	-5.3	-71.9433
55900	-3.99667	3.24	-74.1567	15.79	-3.75	-71.2267
56000	-8.29333	2.00333	-73.9267	14.2933	2.07667	-71.4967
56100	-6.56667	0.633333	-73.95	16.3367	0.18	-71.7467
56200	-4.95	0.979998	-74.3033	16.1033	2.97	-71.6267
56300	-6.18667	3.11333	-73.6633	18.43	3.34333	-70.8733
56400	-5.62334	3.76	-73.81	18.6033	4.82	-70.6567
56500	-4.82333	4.94	-74.0533	19.7	5.82	-70.28
56600	-4.83333	1.44667	-73.64	19.6733	3.58667	-70.1533
56700	-9.72667	2.21667	-73.0933	20.6467	4.60334	-70.2233
56800	-11.31	-3.5	-72.9367	20.3667	4.19667	-70.1467
56900	-10.9633	-2.48667	-73.1533	18.7267	4.12	-70.4067
57000	-11.6133	-2.85334	-73.2033	15.1833	8.62667	-71.4133
57100	-10.4033	-4.3	-72.8233	16.5867	7.66334	-71.0867
57200	-7.82666	-3.68	-73.1767	20.5933	3.86667	-71.4
57300	-8.55	-4.35334	-73.53	16.5767	4.65667	-71.1233
57400	-10.38	-6.70667	-72.8167	16.17	5.54	-71.1167
57500	-11.5967	-6.69	-72.72	15.0367	5.2	-72.1133
57600	-9.86	-6.04667	-72.6833	13.8067	5.25333	-71.5733
57700	-8.22	-4.07	-73.3633	10.88	4.03	-72.2667
57800	-9.31667	-4.36	-72.7433	10.2933	3.54	-72.6033
57900	-8.18666	-2.85333	-73.79	13.18	5.34333	-72.5433
58000	-8.04	-1.78667	-73.3333	17.1667	5.04667	-71.2033
58100	-6.75333	-1.67667	-73.43	10.5333	4.18	-72.22
58200	-6.86333	-2.98667	-73.4567	13.07	3.63333	-72.2667
58300	-11.07	-4.38334	-72.5767	15.33	5.4	-71.5533
58400	-12.2333	-4.53667	-72.3967	19.24	3.08333	-70.9567
58500	-10.3233	-7.82667	-72.79	15.6067	1.79	-71.5433
58600	-14.03	-8.28	-71.9333	13.3833	1.94667	-72.06
58700	-9.94333	-9.23	-72.3333	13.6433	0.00666555	-72.14
58800	-10.2833	-4.86	-73.4933	14.7833	1.76333	-72.0833
58900	-9.74667	-3.72333	-73.0067	12.66	3.44334	-72.4167
59000	-11.2567	-4.61333	-72.76	18.4533	3.61	-70.95
59100	-13.0933	-4.45667	-72.3333	20.5367	1.95	-70.9667
59200	-9.13667	-1.05666	-73.5467	20.6667	2.19667	-70.6667
59300	-5.53667	-2.01667	-73.9667	22.3267	1.91333	-69.5333
59400	-5.25	-1.16	-73.4633	22.0033	-2.37	-69.4333
59500	-6.11	-0.0999985	-73.5633	23.25	1.29	-69.77
59600	-9.52666	-0.616666	-73.27	22.7667	0.0566686	-69.6933
59700	-5.87667	-4.10666	-73.5967	22.7367	2.22	-69.4
59800	-5.12333	-3.23	-74.05	23.6167	1.60333	-69.9967
59900	-5.42	-3.48	-73.1667	21.3	2.22	-69.94
60000	-5.36	-3.06333	-73.7533	19.5833	3.66	-70.7333
60100	-5.66667	-1.54667	-74.2767	19.4667	1.24	-70.7067
60200	-10.4167	0.606663	-73.2633	18.3333	-1.33333	-70.6733
60300	-12.1067	2.49333	-72.8733	18.5333	-4.64	-71
60400	-11.6767	2.30333	-73.8033	19.0133	-2.56	-71.2133
60500	-12.7033	3.64333	-73.2867	19.06	-4.62667	-70.8867
60600	-15.5867	0.636667	-72.6533	18.27	-6.41666	-70.8733
60700	-14.9167	-0.806665	-72.87	20.1533	-8.99333	-70.06
60800	-12.6167	0.149998	-72.99	19.8067	-12.7033	-69.2733
60900	-13.5033	2.80667	-73.12	22.0767	-14.3333	-68.9933
61000	-13.9967	1.83334	-73.4533	22	-13.0967	-68.8933
61100	-12.1533	2.6	-72.8	24.87	-14.21	-67.0467
61200	-13.0467	-2.06667	-73.3067	26.9367	-10.5067	-67.7333
61300	-12.4733	0.549998	-73.6233	26.5833	-15.6167	-66.53
61400	-13.86	2.25	-72.8533	30.6133	-14.27	-64.9267
61500	-11.1467	3.09	-73.6267	26.71	-17.61	-66.27
61600	-9.21	3.17	-73.5267	29.2367	-17.8467	-64.57
61700	-11.9833	3.72667	-73.2833	27.5633	-20.6567	-65.2667
61800	-11.71	2.52666	-73.6167	26.5233	-18.6533	-65.7833
61900	-9.15	-0.523335	-73.4233	26.1533	-18.3133	-65.7967
62000	-8.82334	-2.89	-73.4933	25.9133	-20.3867	-66.1633
62100	-9.91	-5.47	-73.32	25.1167	-16.2533	-66.7767
62200	-7.33333	-2.62	-74.1067	24.8533	-16.5433	-66.88
62300	-4.60667	-8.27	-73.6633	22.1467	-18.3633	-67.6467
62400	-8.83667	-3.58333	-73.83	22.02	-13.9467	-68.0767
62500	-9.80334	-3.45	-74.17	19.17	-13.8333	-69.42
62600	-8.14667	-4.06667	-73.6967	20.56	-15.15	-68.44
62700	-4.22667	-3.83	-74.11	20.92	-12.36	-69.1533
62800	-4.50667	-3.49334	-74.1067	18.8467	-12.0067	-69.4567
62900	-5.50667	-2.60667	-74.8533	18.6533	-14.3633	-69.72
63000	-4.04	-4.52	-73.98	19.3867	-10.85	-69.9
63100	-1.37334	-2.71667	-73.8567	25.5667	-11.0867	-67.1267
63200	-0.976667	-2.94667	-74.1433	23.3967	-9.41333	-68.5
63300	-0.163331	-0.730001	-74.0167	22.8833	-6.79333	-69.9933
63400	-0.976667	-2.62666	-74.5367	19.89	-9.08	-70.2167
63500	-1.15333	-2.01667	-74.5333	25.3067	-7.88	-69.0233
63600	-2.16	-1.47333	-74.0867	23.2267	-5.84	-68.85
63700	-2.99333	-1.95667	-74.1067	22.8667	-3.51333	-69.43
63800	-6.19667	-3.26667	-73.5833	22.6667	-4.55	-69.5
63900	-6.50333	-5.09333	-73.7233	23.7233	-6.40334	-69.3867
64000	-7.88333	-5.35667	-73.8467	25.5533	-6.82334	-68.46
64100	-10.7667	-1.89667	-73.0467	24.6333	-6.15	-68.3333
64200	-8.09666	-6.03667	-73.4267	21.0533	-7.94	-69.4667
64300	-9.00667	-8.05334	-73.0733	21.02	-3.31667	-69.9667
64400	-7.43	-5.24333	-73.5933	19.2467	-0.549997	-70.7567
64500	-8.23667	-6.56	-72.9	16.5933	-1.37	-70.7967
64600	-11.5	-2.46	-73.12	17.8167	2.65667	-70.8533
64700	-12.45	-5.69667	-72.4433	21.9133	0.669999	-69.95
64800	-12.59	-5.96666	-72.75	21.49	1.1	-69.9733
64900	-11.4033	-4.41333	-73.3133	22.3433	-3.38333	-70.14
65000	-10.62	-2.66667	-73.31	23.3133	-6.04334	-69.5533
65100	-6.81667	-5.09	-73.67	21.1533	-3.97334	-70.7933
65200	-6.8	-6.06	-73.3833	21.69	-2.13333	-70.28
65300	-8.70333	-2.92	-73.72	19.4	-2.10333	-71.5133
65400	-8.31	-1.06	-73.59	17.88	-3.93333	-71.7533
65500	-12.3867	4.73	-73.02	18.9533	-7.07667	-71.22
65600	-13.7367	6.28666	-72.2633	22.4467	-3.09333	-69.7
65700	-9.85	4.64333	-73.7833	24.07	-1.52666	-68.8767
65800	-9.35334	0.816666	-73.8467	23.61	-2.6	-69.87
65900	-7.30334	3.11667	-73.92	23.8833	-0.0533333	-69.7733
66000	-6.95333	5.09333	-73.5467	23.7033	-1.12667	-69.5267
66100	-6.89667	5.27	-74.0433	22.07	-1.23333	-69.8233
66200	-10.4033	5.88666	-73.5233	22.9833	-0.513331	-69.79
66300	-7.10667	7.92	-73.73	25.2833	-1.99667	-69.4467
66400	-9.64333	6.31334	-73.5933	25.21	-0.216668	-69.2367
66500	-8.99333	6.61666	-73.0867	23.88	-1.47333	-69.0233
66600	-8.04667	6.13333	-72.9533	24.9567	-2.99667	-68.92
66700	-4.97667	6.49333	-73.65	24.8667	-3.84	-68.4733
66800	-4.43	7.1	-73.1667	28.1833	-5.99666	-67.6067
66900	-2.64334	7.42333	-74.41	26.6333	-8.04	-68.1267
67000	-3.07	9.27333	-73.47	27.1967	-6.26667	-67.6733
67100	-1.83333	9.83666	-73.7733	24.7833	-6.34667	-69.05
67200	0.163336	9.49334	-73.9167	25.1133	-2.95	-68.3833
67300	2.02	8.87667	-73.4	25.0267	-5.87	-68.32
67400	2.91333	6.01333	-73.88	24.5467	-9.01333	-68.6367
67500	5.88	5.58	-73.5733	23.7433	-9.19333	-69.7167
67600	9.07333	4.12333	-73.97	19.7867	-4.62	-70.3267
67700	6.46666	0.466666	-73.77	18.2367	-5.62333	-70.4867
67800	6.79667	-0.146666	-73.84	17.5433	-6.18667	-70.7467
67900	5.74	-1.08333	-74.0533	20.47	-8.98	-70.0033
68000	5.11667	-0.00999832	-73.7233	19.1067	-13.4867	-69.5367
68100	3.56	-0.136664	-74.42	19.5633	-12.37	-69.0067
68200	0.663331	-0.453332	-74.1567	22.7767	-10.4	-69.1033
68300	0.506664	1.58667	-73.63	21.91	-12.81	-68.7833
68400	-0.840001	2.29666	-74.7567	24.9767	-12.9033	-67.9133
68500	-3.86333	5.56	-74.4633	23.6833	-10.3667	-68.15
68600	-0.110001	5.47333	-74.3167	24.4267	-9.66667	-69.1633
68700	0.616666	6.60667	-73.8467	25.31	-8.69	-68.54
68800	-1.56	3.81333	-74.3767	21.88	-9.19333	-69.3433
68900	-0.81	6.49667	-73.7867	20.3967	-8.95	-70.0133
69000	0.936665	5.83333	-74.0367	19.3167	-10.97	-69.3833
69100	-2.01667	3.6	-74.1	21.8533	-12.03	-69.0867
69200	-3.10667	5.42	-74.02	24.44	-11.94	-68.22
69300	-4.96	3.47333	-74.2967	23.22	-14.66	-67.96
69400	-0.91	4.16333	-73.9833	19.3267	-13.36	-69.4733
69500	-0.223334	3.37	-74.03	19.58	-13.4367	-69.43
69600	-0.786668	1.95334	-74.0267	20.3067	-15.7367	-68.5467
69700	-0.456666	-0.316668	-73.93	18.2733	-11.7667	-70.0733
69800	0.0500005	0.533332	-74.3433	17.05	-13.4167	-70.4067
69900	-2.05	0.5	-74.4567	16.1967	-16.5433	-70.1233
70000	0.639999	-1.14	-74.2333	18.1067	-18.2067	-69.29
70100	-0.876666	2.08667	-73.9267	14.4733	-16.6333	-70.2167
70200	-2.54	0.776669	-73.8933	14.4267	-16.5233	-69.5933
70300	-2.76	2.59333	-74.5367	14.49	-15.2867	-70.43
70400	0.750001	1.32	-74.0533	15.3267	-15.0167	-70.0433
70500	1.44334	4.78333	-74.58	14.5933	-17.27	-69.8667
70600	2.79667	2.18	-74.1233	13.3467	-12.2367	-71.4567
70700	3.66	5.11333	-73.4067	13.4733	-15.6033	-70.4233
70800	0.316668	5.22667	-74.1167	12.8733	-15.6467	-71.35
70900	0.739998	4.93667	-74.3633	12.5167	-16.8667	-70.7067
71000	1.07333	3.04334	-74.5767	12.66	-16.9133	-70.11
71100	4.15667	5.84	-74	10.6567	-19.3333	-70.4133
71200	2.64	9.28333	-73.5367	8.52	-22.23	-69.11
71300	3.17333	5.83667	-73.7033	10.8633	-23.3033	-69.1167
71400	-0.0599976	11.0867	-73.1	12.27	-20.8433	-69.12
71500	2.51667	9.04333	-73.5133	13.0967	-22.0267	-68.9967
71600	1.90333	11.8667	-73.5	9.90666	-23.1533	-69.2167
71700	0.273332	10.91	-73.4333	13.3833	-21.71	-68.97
71800	1.49333	6.73	-73.8233	15.7233	-21.69	-68.7933
71900	1.75667	8.75	-73.9267	16.6733	-21.7033	-68.42
72000	2.71	10.3233	-73.51	18.18	-18.9167	-68.5333
72100	2.84	10.4533	-73.8067	21.4367	-19.6933	-67.8867
72200	-0.893335	10.1133	-74.3667	21.8867	-18.71	-67.9133
72300	0.293334	10.7533	-73.7267	20.8833	-16.5567	-67.9467
72400	1.38667	10.3767	-73.4633	20.44	-18.6933	-68.2833
72500	2.18333	8.87334	-74.28	21.84	-17.9667	-67.7633
72600	2.24667	8.29	-73.5433	20.8167	-17.93	-68.2233
72700	3.14	9.53667	-74.1267	18.3967	-18.7667	-68.2167
72800	3.93333	6.20666	-74.48	21.4133	-16.7067	-68.2833
72900	3.42333	9.53667	-73.9633	20.57	-18.4233	-67.2333
73000	-0.573331	9.03667	-73.49	19.9067	-18.7633	-67.9867
73100	-4.22333	7.87333	-73.8533	18.8867	-18.7033	-68.3633
73200	-1.89333	5.39	-73.7933	18.8267	-20.49	-67.4867
73300	-1.02333	5.26667	-74.2067	17.75	-16.9567	-69.0533
73400	3.01	6.91667	-74.0767	17.58	-18.7367	-68.7067
73500	2.67333	7.85333	-74.1	14.6933	-14.8133	-70.4533
73600	0.280003	5	-74.2967	17.3667	-14.1633	-69.9933
73700	1.49	4.44	-75.1367	19.67	-14.0367	-69.1933
73800	2.64333	1.47	-73.6933	19.7167	-14.78	-68.9067
73900	8.86667	-0.290001	-74.1233	17.6933	-16.5933	-68.9833
74000	11.1467	1.14333	-73.28	17.3833	-15.0467	-69.2433
74100	5.97333	-0.133336	-74.3567	13.48	-17.25	-70.49
74200	3.11333	0.846668	-74.3967	14.4867	-13.3	-70.4267
74300	6.59333	-2.16667	-74.25	12.2833	-17.1133	-70.5633
74400	7.68	-4.07667	-74.2933	15.0067	-15.5633	-69.9067
74500	5.07333	-3.45667	-73.6733	15.5867	-14.3533	-70.2067
74600	2.70333	-4.12	-74.1367	16.9133	-13.31	-70.44
74700	2.11	-7.69667	-74.1933	14.7933	-13.8067	-70.85
74800	3.98334	-10.6733	-73.1967	12.8933	-15.79	-70.87
74900	3.35	-9.15	-73.9433	13.7233	-18.6433	-69.5733
75000	4.76333	-11.31	-72.99	12.1267	-16.58	-69.65
75100	3.28333	-11.5467	-73.1267	13.2167	-20.1233	-69.3533
75200	4.85	-9.98	-73.75	12.3533	-18.87	-69.85
75300	5.29334	-8.54334	-73.56	14.1367	-19.86	-69.27
75400	8.69667	-6.00333	-74.08	15.4333	-22.7067	-68.28
75500	8.53334	-8.21333	-73.98	16.68	-22.58	-67.78
75600	8.35667	-9.46	-73.7733	16.2767	-20.0667	-68.77
75700	5.36333	-9.91	-73.13	17.9267	-18.8633	-68.4333
75800	6.09	-11.18	-73.0467	15.9833	-17.24	-69.1633
75900	2.29667	-11.5733	-72.9333	15.29	-16.85	-69.9267
76000	3.24	-13.22	-73.5333	14.3133	-16.9733	-69.1533
76100	3.41333	-13.2233	-72.9	14.0433	-17.5433	-69.6633
76200	3.80667	-15.3133	-72.5433	16.0033	-16.0533	-69.3
76300	2.4	-13.4033	-73.0333	16.34	-17.78	-69.17
76400	1.32333	-13.1833	-73.23	16.1767	-17.2833	-69.3467
76500	1.36	-13.3433	-72.4267	17.3867	-17.45	-69.11
76600	-0.869999	-12.0733	-73.14	16.2333	-15.99	-69.9233
76700	0.906668	-11.9833	-73.5333	16.6767	-11.21	-69.6833
76800	0.316664	-11.71	-73.39	18.4	-11.1233	-69.98
76900	-0.666667	-9.96667	-74.1867	17.2133	-11.1533	-70.2033
77000	-1.53	-8.51	-74.8267	17.3067	-12.1267	-69.9367
77100	1.27	-8.23667	-73.51	21.11	-14.5467	-68.3167
77200	1.61667	-6.57667	-74.2133	20.5933	-11.0333	-69.3767
77300	-1.94	-3.02333	-73.8033	24.1533	-11.2833	-68.7067
77400	-2.99333	-1.87	-74.41	23.4267	-7.84333	-69.2067
77500	0.526667	0.180003	-74.0667	21.46	-6.25001	-69.2867
77600	2.76333	0.319998	-74.01	23.5967	-5.47333	-69.3667
77700	1.30333	-0.446668	-74.7467	23.45	-4.99	-69.37
77800	-2.27334	0.989999	-74.6133	24.1633	-9.04333	-68.45
77900	0.60667	-0.806671	-74.67	27.13	-8.55667	-67.6133
78000	-1.97666	-0.676666	-74.5833	21.9967	-9.11667	-69.8667
78100	-2.67667	1.82333	-74.5833	23.4333	-6.93	-68.98
78200	-1.8	1.56	-74.2267	22.87	-13.0067	-68.0933
78300	-1.02333	-1.63	-74.27	22.5767	-13.67	-68.6833
78400	2.18667	-2.43667	-74.69	21.8767	-12.96	-68.7533
78500	4.42	-4.65667	-74.1067	21.64	-13.1567	-68.8233
78600	4.05667	-4.70667	-74.1833	20.3	-14.9	-68.79
78700	2.79	-4.5	-74.6233	20.45	-13.51	-69.2333
78800	0.00333405	-2.95667	-74.1633	20.2933	-16.9767	-68.5933
78900	2.4	-1.84666	-74.3767	17.49	-12.6033	-69.9867
79000	1.83	-1.75666	-74.1167	20.1033	-14.1	-68.8233
79100	2.02667	-2.45666	-73.9233	20.63	-11.5133	-69.27
79200	1.7	2.05667	-74.3233	21.42	-12.56	-68.8
79300	0.0133336	2.80667	-74.2933	25.3133	-15.83	-66.62
79400	-2.50333	0.703332	-74.1067	23.22	-12.4467	-68.41
79500	-3.27667	2.27333	-74.16	25.32	-11.4133	-67.8267
79600	-3.45333	4.34	-74.36	23.4733	-7.26333	-69.49
79700	-1.03333	1.03333	-73.9767	20.1033	-9.02333	-69.83
79800	-0.483334	0.423336	-74.03	24.5933	-8.77333	-68.6333
79900	-2.48333	-1.72667	-74.1367	22.8367	-7.25333	-69.3333
80000	-1.81334	-0.316663	-74.6833	17.6367	-8.87667	-70.6633
80100	-3.33	0.490003	-74.56	19.3067	-6.99667	-70.4167
80200	-0.946668	1.16333	-74.6033	21.5233	-9.31667	-69.1633
80300	2.28667	0.886668	-73.99	17.8533	-6.98333	-70.9433
80400	4.60333	1.91	-73.94	19.4467	-9.30667	-69.9167
80500	2.71	-1.62334	-73.7967	16.56	-14.2467	-70.29
80600	3.48667	-0.756666	-73.5467	19.1733	-13.42	-69.56
80700	1.81	0.730001	-73.9733	16.5667	-13.9533	-69.9133
80800	4.00667	0.163333	-74.13	17.28	-12.6133	-69.9967
80900	1.06334	0.819998	-74.2	17.6	-12.8767	-69.7133
81000	-1.88334	-1.28667	-74.0867	16.9767	-12.0667	-70.17
81100	-3.35	-3.22666	-74.3633	16.3433	-8.28667	-71.1367
81200	-2.44333	-1.09667	-74.2533	15.02	-10.4333	-71.2033
81300	-3.67667	-0.176666	-74.73	15.8567	-9.64333	-70.92
81400	-3.84334	1.3	-74.4333	16.5333	-9.96	-70.6267
81500	1.74	0.62	-74.5833	17.2667	-12.5	-70.2933
81600	1.79333	3.68666	-74.04	17.49	-16.1033	-69.6767
81700	0.306667	9.75	-73.1033	16.23	-16.6767	-69.3867
81800	-3.07	8.62667	-73.5667	19.0867	-15.7933	-68.9233
81900	-3.93667	7.03	-73.1367	20.1867	-13.35	-69.35
82000	-3.86	7	-73.95	18.57	-15.35	-69.1933
82100	-5.42667	6.52666	-74.05	22.9167	-10.5333	-68.6
82200	-6.86334	8.12666	-73.8133	18.4967	-13.2167	-69.89
82300	-8.51333	6.38667	-73.2333	17.5267	-15.42	-68.9933
82400	-8.07334	5.82334	-73.67	18.28	-18.73	-68.51
82500	-10.6367	5.61667	-73.2867	15.81	-17.28	-69.2667
82600	-8.41	2.05	-74.3167	15.93	-14.3067	-70.1533
82700	-9.37333	5.71334	-73.2133	12.7567	-11.91	-70.7867
82800	-11.5733	7.13333	-73.1633	15.58	-13.71	-69.8933
82900	-9.13	5.88334	-73.63	15.62	-13.3533	-70.64
83000	-9.32334	5.55334	-73.6067	15.2567	-15.87	-69.7633
83100	-8.34667	3.88	-74.1733	12.2067	-13.87	-71.0133
83200	-6.80333	6.28	-73.45	14.5633	-14.2	-70.65
83300	-7.67333	7.32	-74.4233	14.93	-13.3833	-70.52
83400	-4.21333	4.07	-74.4533	15.0667	-12.2367	-70.6633
83500	-2.29	4.36	-73.8067	12.0233	-11.9433	-71.1733
83600	-2.03666	7.75	-73.3933	10.52	-8.87333	-72.2633
83700	-1.98	5.84	-74.37	12.8967	-8.38667	-71.86
83800	-3.13	4.65333	-73.7533	11.06	-7.44667	-72.2067
83900	-2.82	4.08	-73.5867	12.75	-10.21	-72.01
84000	-4.59333	4.90667	-74.1333	15.3367	-9.35334	-71.4
84100	-3.42	2.08667	-74.33	11.66	-10.4433	-71.72
84200	-5.57333	0.163334	-73.9433	12.2567	-6.26	-72.25
84300	-6.64	-1.99667	-73.5667	14.8	-7.44667	-71.5733
84400	-4.64	0.623334	-73.84	13.7033	-5.72667	-71.84
84500	-3.16667	-1.49666	-73.89	12.3433	-3.68667	-72.1233
84600	-2.71667	2.87667	-73.9133	13.8367	-3.9	-72.3433
84700	-5.57333	1.04334	-73.72	14.71	-3.38	-72.09
84800	-5.69333	2.58333	-73.46	12.7733	-3.45334	-72.07
84900	-5.73333	1.18333	-73.6933	11.1633	-3.22	-72.6667
85000	-5.41	0.613333	-73.2433	9.07334	-1.00333	-72.63
85100	-6.60334	-0.66	-73.88	8.06	-3.21667	-73.3133
85200	-6.48667	2.17667	-73.69	9.53334	-1.55333	-72.2467
85300	-6.25667	1.54667	-73.3967	7.53	1.58667	-72.4133
85400	-7.19	-1.41334	-73.0267	8.41667	0.703334	-73.0433
85500	-8.68333	-3.59667	-73.1767	8.45	1.10333	-73.0933
85600	-8.78	-3.24333	-73.4067	8.96666	-0.316664	-72.87
85700	-10.46	-3.98667	-72.2767	7.95667	-2.69	-72.52
85800	-8.54333	-0.873334	-73.3667	5.01	-3.99667	-73.12
85900	-6.04	-3.99667	-73.1767	7.81667	-3.82667	-72.8833
86000	-7.35667	-4.65	-73.6	4.85	-3.59334	-73.1167
86100	-8.71667	-3.45667	-72.9567	5.54333	-4.04334	-73.18
86200	-6.76	-6.20667	-72.9833	1	-2.67333	-73.4533
86300	-4.45	-6.13667	-73.4533	3.08333	-2.17667	-73.6933
86400	-3.06667	-5.58	-73.8633	4.26	-3.68333	-73.55
86500	-4.33	-4.36333	-73.6533	7.98667	-0.516664	-73.2033
86600	-5.96333	0.793332	-73.65	8.94	-0.546666	-72.8067
86700	-7.75333	-1.15333	-73.62	5.15667	-2.96667	-73.36
86800	-8.29666	-1.47	-73.3433	6.58333	-2.39667	-72.8667
86900	-7.19	-4.43666	-73.28	8.75	-1.49	-73.04
87000	-5.07667	-4.36	-73.76	8.72333	-1.27333	-72.5867
87100	-7.67	-5.55	-72.6633	7.59333	0.433334	-73.0767
87200	-7.97666	-3.14667	-73.28	7.69333	0.159997	-72.8467
87300	-6.59667	-1.89333	-73.09	6.13667	-2.52667	-73.3833
87400	-5.98333	-4.10333	-73.2567	4.78	-0.903333	-73.22
87500	-2.63667	-4.57	-73.5333	1.03667	-4.50333	-73.4
87600	-0.0833333	-4.18667	-73.6633	1.95	-0.790002	-73.3867
87700	1.36333	-0.739999	-73.5167	0.0999985	0.196665	-73.7533
87800	-0.953332	-0.316664	-73.73	2.12	-2.19667	-72.84
87900	0.143333	-0.719996	-74.2033	2.68333	-2.78333	-73.3
88000	1.06667	-4.89666	-73.48	1.37333	-4.53	-73.0433
88100	-2.14333	-5.09	-73.84	1.92	-3.8	-73.6867
88200	-3.27333	-4.94333	-73.95	1.64	-1.18334	-73.48
88300	-6.29667	-2.81667	-73.88	4.49334	-0.0366707	-72.98
88400	-7.09667	1.03333	-73.6267	1.7	1.25666	-73.3067
88500	-6.35333	1.21666	-73.9233	5.48	-2.81	-72.69
88600	-4.92	2.36333	-73.67	6.25333	-0.736669	-72.8967
88700	-4.87	3.60667	-73.4133	5.06334	-4.10333	-73.2833
88800	-6.79333	3.06	-73.1567	1.26667	-4.04667	-73.18
88900	-7.61333	1.77667	-72.9167	1.17	-4.39334	-73.8
89000	-4.82333	3.49333	-73.8267	0.75	-3.03333	-73.43
89100	-3.19333	3.77667	-73.7767	1.92333	-5.39	-73.0833
89200	-1.1	0.0700022	-74.18	2.72333	-3.06667	-73.4933
89300	1.52667	2.54	-73.89	7.28667	-3.59	-72.5
89400	1.76	-0.503335	-74.3767	5.77667	-3.21667	-73.0533
89500	-3.04667	2.09333	-73.7867	5.30333	-4.43	-73.3233
89600	-1.56333	1.63	-73.7133	4.85	-6.08	-73.3633
89700	-2.01667	-1.11	-73.54	5.48333	-1.94333	-72.89
89800	-3.2	0.0366669	-73.7	4.01	-1.39334	-73.0333
89900	-2.35667	-3.90666	-73.9367	3.82	-2.51667	-73.89
90000	-1.15333	-5.06667	-74.06	4.42667	-0.233334	-73.4267
90100	3.79	-4.12667	-73.64	5.46666	-0.15	-72.9267
90200	7.57667	-2.73	-73.91	5.33667	3.36333	-73.0867
90300	6.72	-5.46	-73.5467	5.38	5.82334	-72.8867
90400	8.4	-2.76667	-73.72	8.01	7.15999	-72.7567
90500	8.58	-3.04667	-73.69	6.76333	8.12666	-72.82
90600	9.73333	-0.509997	-73.4567	10.02	13.6067	-71.5633
90700	10.02	2.43667	-73.1033	9.86667	10.54	-72.1467
90800	8.39667	1.87333	-73.6733	7.21667	7.05333	-72.55
90900	7.14667	1.79	-73.6667	8.28333	5.04333	-73.0133
91000	6.20334	3.56333	-73.9367	8.52333	3.43667	-72.6133
91100	5.04	5.32	-73.4967	8.69667	2.49	-72.96
91200	0.886665	9.91	-73.45	7.44667	4.27	-73.08
91300	0.396665	8.74	-73.1133	9.2	2.86333	-72.5
91400	-2.07333	8.28	-73.73	6.90333	4.90667	-72.58
91500	-2.77666	8.43333	-73.74	7.36333	5.57	-73.3167
91600	1.54333	6.22	-73.7167	6.82333	5.83	-72.99
91700	3.53	10.0967	-73.0933	8.92333	3.2	-72.8933
91800	4.09667	7.77	-73.3867	8.36333	3.53667	-72.8667
91900	1.84	7.76333	-73.4767	9.62	0.636668	-73.0067
92000	0.62333	7.99667	-73.1267	9.25667	0.969999	-73.25
92100	1.61333	4.10333	-74.2233	10.67	2.78333	-72.4033
92200	1.61667	5.05	-73.55	7.59333	-1.19667	-73.1667
92300	-0.296666	4.75	-73.9233	11.3433	3.89333	-72.67
92400	-4.17333	1.98333	-73.3233	9.28667	3.03666	-72.5333
92500	-4.47333	7.54667	-73.2733	7.30334	3.97667	-73.2833
92600	-1.9	4.38	-73.4533	10.35	5.61667	-72.4167
92700	-4.09	6.87	-73.8833	13.6333	5.64	-72.36
92800	-5.45334	7.27	-73.4567	14.2633	9.83	-71.4833
92900	-8.80666	6.96	-73.1033	15.6133	13.03	-70.91
93000	-9.85667	8.63333	-72.17	15.1	11.5433	-70.9967
93100	-5.68	5.32	-73.55	15.67	9.6	-71.47
93200	-6.22667	1.69667	-73.9133	14.7733	13.5567	-70.7533
93300	-2.67	3.60334	-74.3633	13.68	14.61	-70.81
93400	-3.73667	1.95	-74.28	13.2133	18.3633	-69.6433
93500	-8.33333	3.03667	-73.0333	16.8	17.9633	-69.7133
93600	-5.50666	4.08334	-73.7933	20.42	15.77	-68.7667
93700	-10.6833	4.62667	-73.7633	17.7533	16.47	-69.4067
93800	-8.83333	3.94667	-73.7167	19.8733	17.7467	-68.06
93900	-10.86	7.04333	-73.2333	21.7633	14.8967	-68.31
94000	-6.86333	7.38333	-73.4133	19.4	14.68	-69.3133
94100	-7.08	10.3633	-72.91	18.6167	17.0733	-68.6367
94200	-7.76	10.1067	-73.0633	15.2033	21.59	-68.4733
94300	-7.96	10.7167	-72.81	17.54	20.2767	-68.42
94400	-6.18667	8.10333	-73.8133	15.28	18.4067	-69.4767
94500	-7.69333	7.61333	-73.54	18.23	17.3	-68.7533
94600	-6.14667	7.45	-73.4433	19.96	15.84	-69.13
94700	-6.01667	6.93667	-73.3233	19.0633	17.7567	-68.9333
94800	-7.01333	8.91334	-73.5	20.2233	15.69	-68.76
94900	-6.11	10.2467	-73.1367	21.0867	17.2167	-68.68
95000	-6.99667	9.77667	-73.08	18.9133	19.33	-67.9
95100	-8.12667	9.08333	-72.8167	19.5833	20.41	-67.8367
95200	-7.13	7.44667	-73.5467	18.0967	22.19	-67.55
95300	-4.84667	3.73333	-73.4033	18.7733	21.2333	-67.2267
95400	-2.26333	11.1067	-73.2833	17.8867	23.02	-67.3167
95500	-0.0300001	8.33	-73.7767	19.5	22.1333	-67.6567
95600	-2.60667	5.78	-73.91	19.28	25.7633	-65.5567
95700	-0.550001	6.68	-73.87	17.32	23.1133	-67.3267
95800	1.99667	5.59333	-74.0833	19.0033	22.2133	-67.4633
95900	-0.576669	6.98666	-73.9133	17.5167	26.18	-66.0567
96000	2.89333	7.27333	-73.6467	17.6867	26.04	-65.4733
96100	5.3	5.70334	-73.7367	17.1033	27.09	-65.6867
96200	8.72	2.3	-73.79	18.1333	26.7267	-65.4933
96300	6.66667	1.22	-73.5067	17.12	26.84	-66.2533
96400	5.88667	2.55666	-74.3767	14.8	25.7767	-67.04
96500	4.81	5.76667	-73.78	17.3767	25.4167	-66.2967
96600	2.31	6.71667	-73.6167	14.4867	25.4833	-67.3667
96700	2.23	8.49667	-73.9967	16.5833	24.7467	-67.0767
96800	-0.296666	8.13667	-74.02	17.7967	25.3867	-66.6667
96900	-0.689999	5.65334	-73.61	21.7567	26.3067	-64.9767
97000	0.163331	6.1	-73.41	23.9267	24.1133	-64.62
97100	1.33334	5.48667	-74.0967	24.39	25.16	-64.45
97200	4.09	4.03	-73.66	23.9367	24.6767	-65.08
97300	5.41667	6.37	-73.2933	24.4633	23.04	-64.8633
97400	3.59666	3.98333	-73.4933	27.9667	24.5733	-63.2633
97500	2.75	6.77667	-73.4167	27.83	23.0067	-63.6633
97600	0.82	9.08333	-73.8033	26.1767	21.7267	-64.6233
97700	-1.78334	9.78	-73.6233	27.81	16.65	-65.9567
97800	-2.39667	12.4133	-72.3167	28.5133	14.51	-65.9267
97900	-6.53	8.36	-72.9167	26.06	11.9933	-67.6667
98000	-3.54667	9.88667	-73.3833	21.93	11.03	-68.97
98100	-6.91667	6.49333	-73.6033	18.3	12.41	-69.75
98200	-5.14667	5.53	-73.5	19.8133	12.11	-69.9533
98300	-7.17667	8.48	-72.4667	19.94	12.1067	-69.4767
98400	-5.37	6.43	-74.0333	19.1833	11.39	-70.0767
98500	-7.32	6.55333	-73.6667	21.43	10.8567	-69.74
98600	-8.28	4.21	-73.4133	18.4067	9.04	-70.38
98700	-9.37667	1.72666	-73.6333	20.0533	10.1867	-70.1
98800	-10.5567	0.830003	-74.1533	19.42	11.4067	-69.3867
98900	-7.59333	1.19	-74.0733	22.1633	12.0633	-68.83
99000	-5.20667	3.68333	-74.18	25.7333	12.9733	-67.6333
99100	-6.80333	1.08	-73.9567	23.9833	11.7233	-68.3033
99200	-5.61	3.69667	-74.2533	24.4067	13.7133	-68.0833
99300	-6.08	-0.750001	-74.08	25.6967	14.7167	-67.05
99400	-4.89	-0.163333	-74.1467	29.2467	16.5433	-65.3333
99500	-8.38	2.72333	-73.2267	28.1467	17.3733	-65.9467
99600	-8.40667	3.31	-73.3	25.75	18.5067	-66.29
99700	-7.84333	3.84333	-73.21	25.4333	20.24	-66.1633
99800	-6.78	8.46	-72.63	23.1267	18.9767	-67.16
99900	-8.25	11.3767	-72.4767	18.78	17.51	-68.5867
100000	-7.9	9.99667	-73.0133	20.4533	15.9933	-68.5133
100100	-9.57667	5.72	-72.7	18.7467	20.3233	-67.41
100200	-11.17	6.59	-72.8033	18.5767	21.4833	-67.9167
100300	-10.66	6.94	-72.8233	18.5567	20.7967	-67.76
100400	-11.1433	5.91	-73.4567	19.68	21.4833	-67.74
100500	-10.71	6.64666	-72.8667	18.78	20.2267	-67.8467
100600	-9.06334	7.36333	-73.8033	16.93	19.25	-68.1933
100700	-8.32334	6.69	-73.4567	19.17	21.2267	-67.2933
100800	-4.32667	5.77	-73.3733	20.7033	20.7867	-67.2033
100900	-3.89666	5.88	-74.21	19.65	20.61	-67.4633
101000	-3.07333	7.38333	-73.95	17.9833	23.08	-67.4133
101100	-2.05	9.28	-73.9667	19.3767	21.2	-67.97
101200	-5.54666	7.75667	-74.0767	19.16	19.4533	-68.0833
101300	-4.39	4.85333	-73.8267	20.0433	19.8667	-67.5833
101400	0.13333	5.11333	-73.9033	22.3867	20.1467	-66.71
101500	0.443334	7	-73.9433	23.5433	20.4567	-66.38
101600	1.34667	5.73	-73.5633	23.0267	18.92	-67.18
101700	-0.556667	6.37334	-74.0367	20.86	21.9933	-67.6867
101800	-0.296666	4.58667	-74.34	19.32	23.58	-66.58
101900	-1.62333	4.87667	-73.9967	17.62	22.5067	-67.63
102000	-0.726669	3.32	-73.7067	17.8833	22.46	-67.11
102100	1.43333	3.24	-74.51	17.78	23.85	-67.1767
102200	1.21667	2.09	-73.9833	19.8133	24.7267	-66.4767
102300	1.9	-0.686666	-74.2967	18.9267	24.28	-66.36
102400	1.36	-2.76	-74.1667	21.0833	25.57	-65.93
102500	3.83333	-1.02333	-73.7133	17.6867	26.6533	-65.8467
102600	4.95333	-1.83667	-73.1133	17.9467	28.1367	-65.0767
102700	3.92333	-2.47667	-73.9867	16.02	27.1933	-66.0767
102800	4.27333	-1.68	-74.1067	17.45	23.6867	-66.99
102900	5.84334	-2.56	-73.3233	18.4867	23.4633	-66.63
103000	6.52334	-0.163334	-74.02	16.7133	25.3667	-66.6167
103100	10.05	-1.48667	-72.8767	18.4433	26.61	-65.6867
103200	9.99667	0.129997	-73.65	19.2233	24.6033	-66.4
103300	10.59	5.17666	-73.2167	19.57	25.7267	-65.59
103400	14.3833	4.92666	-72.7433	19.45	27.97	-64.18
103500	13.33	3.58334	-73.8933	17.6133	27.7833	-65.1867
103600	13.1367	6.02	-72.7633	16.83	29.0933	-65.0667
103700	15.4967	4.19	-72.73	14.3067	28.5033	-65.8533
103800	14.8433	3.12667	-72.5333	14.5867	25.2	-67.02
103900	14.2833	3.6	-72.8433	15.15	24.1867	-67.54
104000	14.2167	3.22	-72.8233	14.6733	25.1133	-67.35
104100	13.3167	1.01	-72.9167	14.5833	25.2	-67.44
104200	14.07	1.61333	-72.46	15.0333	27.61	-66.1933
104300	11.3933	1.15	-73.7033	14.3233	25.8833	-67.1733
104400	11.66	1.18	-73.8167	12.24	27.3733	-67.2467
104500	13.0567	3.85	-73.4367	11.58	30.6233	-65.7767
104600	11.5767	4.27333	-72.7	11.71	29.64	-66.17
104700	11.54	4.81	-73.2233	12.5333	25.6667	-67.2933
104800	16.8167	6.20334	-72.56	10.04	25.1167	-67.6833
104900	12.2833	6.10667	-72.5567	7.09	25.83	-67.2633
105000	13.37	1.98333	-72.6067	6.46667	26.34	-68.2167
105100	16.5033	3.18	-71.9167	8.92333	24.8333	-69.02
105200	13.8433	1.42667	-72.92	9.00667	24.9367	-67.79
105300	14.37	2.50333	-72.74	9.78667	23.6733	-68.98
105400	14.9867	2.17667	-72.03	10.5133	24.1233	-68.59
105500	15.02	0.980001	-72.3167	12.8667	22.4467	-68.31
105600	13.07	2.33333	-72.8567	12.4267	18.3033	-70.1267
105700	14.83	4.12334	-72.8767	15.1167	15.5367	-69.0367
105800	13.7	4.69667	-71.9433	14.1833	14.8167	-70.49
105900	15.5467	5.36667	-71.9867	13.8033	13.7767	-71.6767
106000	16.3267	1.99	-71.8567	17.3	12.6733	-70.3933
106100	15.07	-0.37	-73.2933	15.6767	10.3667	-71.35
106200	14.9233	0.559999	-72.6933	15.8433	10.4833	-71.3667
106300	14.1033	2.75667	-73.0333	14.5167	10.8467	-71.0733
106400	15.1333	1.04	-72.5167	14.9333	16.37	-70.3
106500	13.42	-0.616669	-73.46	16.69	16.2133	-69.9133
106600	11.8033	0.106665	-73.6467	15.4	16.0867	-69.92
106700	14.0033	-1.08	-72.9733	16.66	14.8067	-70.4833
106800	13.2267	-0.973331	-72.37	14.2333	14.7367	-70.52
106900	15.1333	2.52	-72.6267	12.4733	11.8367	-71.2667
107000	14.65	0.443335	-72.5733	11.98	10.9167	-71.5967
107100	15.5633	-0.746665	-73.2167	9.67667	11.7267	-72.2533
107200	13.63	2.38	-72.7467	8.19333	13.86	-71.9433
107300	15.3433	5.04667	-72.8667	13.7267	13.37	-71.3433
107400	12.7367	5.93667	-72.72	14.13	14.7167	-70.8333
107500	12.56	7.72667	-72.3633	12.0267	14.76	-71.37
107600	11.8233	9.16334	-72.88	10.2467	13.2433	-71.4933
107700	11.4133	8.52	-73.0833	13.5667	14.7	-70.7033
107800	11.1167	9.07	-72.3333	13.78	13.4567	-70.76
107900	15.68	11.8967	-71.1067	11.4	14.8233	-70.9167
108000	16.4667	13.2533	-70.9833	9.33667	12.66	-71.9633
108100	17.7567	16.33	-70.2033	8.85	9.80667	-72.0867
108200	15.5133	17.1733	-70.4033	9.48333	11.3433	-72.79
108300	18.2867	16.5	-70.9733	11.5433	11.1567	-71.5833
108400	16.26	15.1067	-71.0067	11.7067	15.1233	-70.9133
108500	14.0433	16.6	-71.1433	7.74667	13.4233	-72.27
108600	15.3967	16.0767	-70.86	9.06667	12.3067	-71.9667
108700	14.5667	16.0233	-71.21	11.3967	10.1833	-71.8
108800	17.5033	12.8833	-70.6733	10.1533	5.43334	-72.8167
108900	16.5767	15.3933	-70.61	10.0967	5.75667	-72.33
109000	13.7267	12.4933	-71.8333	6.67334	2.67666	-73.39
109100	14.9267	14.0633	-71.21	4.67	3.71333	-73.4267
109200	16.8367	13.13	-70.4533	11.3067	-0.456664	-72.8767
109300	14.3767	13.41	-71.4333	10.3933	0.719999	-72.5933
109400	11.73	14.6	-71.7367	6.40333	-0.743333	-73.41
109500	9.59333	12.9433	-72.7067	6.65	2.63	-73.2567
109600	11.06	15.0433	-71.28	7.83333	5.84666	-72.8333
109700	11.6567	12.5033	-71.6767	7.39333	7.25	-72.3667
109800	11.17	11.5033	-71.7967	6.69334	8.79	-72.7467
109900	9.93333	10.43	-72.34	4.93	10.5	-72.63
110000	6.72334	13.9233	-72.3133	6.46667	8.25333	-72.0867
110100	7.11333	15.3967	-72.05	7.60667	8.58667	-72.3267
110200	9.62667	13.6933	-72.2233	9.53667	5.15	-72.8033
110300	12.1967	11.0933	-71.98	13.3333	0.663334	-72.0367
110400	14.8867	12.6433	-71.8467	7.67	2.13667	-72.74
110500	11.7567	13.2867	-71.7633	7.52667	2.46	-73.01
110600	9.50667	11.71	-72.9167	11.35	1.93334	-72.7067
110700	9.24667	12.3733	-73.2033	10.4967	-0.513337	-72.82
110800	11.15	16.1967	-71.5667	9.18333	-2.36	-73.4267
110900	12.0267	13.2333	-72.5133	10.18	-5.34	-73.05
111000	11.8233	14.0733	-71.8967	10.48	-4.1	-72.9833
111100	10.37	14.9633	-72.1567	10.75	-3.93666	-73.02
111200	10.9533	13.32	-72.4267	13.6233	-6.84667	-72.4833
111300	7.50333	14.1667	-73.03	14.8333	-9.46	-72.45
111400	10.85	11.74	-72.4033	15.8733	-6.85	-72.31
111500	7.80667	7.72667	-72.1733	14.6367	-3.08667	-72.5667
111600	4.46667	6.97	-73.6933	17.5633	-4.53333	-71.8533
111700	6.63666	8.37667	-73.39	17.0333	-4.13333	-72.3467
111800	7.87667	9.55666	-73.3933	17.0333	-1.41667	-71.9767
111900	11.1467	10.12	-72.3467	16.3567	-2.82334	-71.6367
112000	7.75	11.6533	-73.3167	16.32	-4.6	-72.1767
112100	7.83333	11.1667	-73.21	15.2967	-4.99	-71.5467
112200	9.50333	9.65667	-72.6833	12.2267	-7.43	-72.6
112300	10.07	9.22333	-72.82	15.0133	-4.69334	-72.5533
112400	7.49333	9.06	-73.0833	13.5167	-7.69667	-72.2033
112500	9.66333	7.16334	-72.5267	13.7467	-6.65	-72.32
112600	10.7567	5.04333	-72.91	15.0233	-6.07333	-72.3333
112700	13.7433	1.51	-72.23	16.7833	-4.26	-71.88
112800	11.3667	-0.276667	-72.88	17.63	-7.79667	-70.73
112900	11.6	0.903334	-73.5133	16.53	-8.52333	-71.4133
113000	10.8133	4.09333	-73.0033	15.36	-8.82667	-71.22
113100	12.0033	2.60333	-72.48	15.4233	-6.31333	-71.6667
113200	11.15	4.05333	-74.0267	15.1033	-7.03667	-71.5767
113300	12.5133	3.86666	-72.5833	14.0767	-10.46	-71.67
113400	11.9567	7.84667	-72.5867	15.0367	-7.30667	-72.1633
113500	11.5867	6.39667	-72.1833	12.9933	-7.75334	-71.99
113600	15.7267	7.48	-72.0533	11.2167	-8.39334	-72.6733
113700	14.98	7.21334	-72	16.4467	-8.13667	-71.4533
113800	12.99	6.25334	-72.4567	19.98	-5.96	-70.8667
113900	13.86	6.45667	-72.0233	18.1833	-2.63	-70.8233
114000	13.7567	5.73667	-72.4867	17.0933	-6.93333	-71.6533
114100	13.3867	5.89	-72.5733	18.9633	-7.12667	-71.02
114200	12.4667	4.54334	-72.6033	19.8067	-4.59	-71.1367
114300	13.6067	6.35333	-72.4733	18.32	-9.81667	-70.8567
114400	17.0167	8.25	-71.5067	17.76	-8.71667	-71.2433
114500	18.8633	7.17	-71.5167	18.8733	-10.9667	-71.0467
114600	13.5967	7.16	-72.1867	17.2033	-9.45667	-71.0833
114700	13.1867	7.96	-72.2033	18.6433	-7.54667	-70.9867
114800	16.3633	7.27333	-72.2167	17.3867	-6.99333	-71.6567
114900	13.65	10.24	-72.5267	16.6867	-6.46	-71.6433
115000	14.3033	7.60334	-72.52	18.2667	-7.62667	-70.5867
115100	12.4833	8.94333	-72.9567	19.2933	-7.26333	-70.96
115200	12.91	7.29667	-73.1033	20.0633	-7.68333	-71.0467
115300	16.66	6.28667	-72.1233	16.5267	-10.5633	-71.3533
115400	14.66	3.85667	-71.94	11.27	-8.49	-72.3233
115500	17.6	4.94667	-71.8167	10.0933	-10.62	-71.9833
115600	17.7867	5.90666	-71.0133	9.28666	-10.51	-72.8267
115700	14.3933	8.55	-72.15	14.5267	-7.95	-72.3733
115800	12.65	7.55667	-73.0533	12.0933	-5.03666	-72.5533
115900	12.4567	8.59666	-72.4633	12.47	-3.42333	-72.6833
116000	14.9667	11.5067	-71.76	8.40334	-5.24333	-73.0467
116100	14.57	9.70667	-72.5167	10.82	-5.75	-72.93
116200	13.04	11.6433	-71.8433	11.0667	-4.40667	-73.17
116300	10.5133	9.36333	-72.1767	10.04	-0.796666	-74.02
116400	14.4533	5.75	-72.2267	10.6	-3.12667	-72.95
116500	13.1033	8.33	-72.8933	10.3233	-5.59667	-73.2
116600	13.4733	6.01667	-72.7367	6.66667	-5.65	-73.69
116700	16.0267	4.48667	-72.1833	6.84	-7.39666	-73.1333
116800	15.1933	0.546665	-72.8167	7.71333	-5.00667	-73.2733
116900	15.1333	-0.0733312	-72.76	5.50333	-2.48333	-73.2167
117000	14.46	1.46667	-72.3133	7.81667	-5.90334	-72.91
117100	17.3467	0.366666	-71.93	5.45	-2.34667	-72.7333
117200	17.3867	-2.64	-72.3367	3.88333	-5.07333	-73.61
117300	17.44	-1.09333	-72.1733	7.78	-5.94333	-74.1233
117400	14.2333	-1.05	-72.72	7.34	-6.18	-72.5233
117500	13.5367	-3.89	-72.9467	7.16	-7.26333	-72.3933
117600	14.52	-1.79	-73.0633	6.34667	-8.49667	-72.5267
117700	13.0867	-1.24	-72.65	8.85333	-11.2	-72.0067
117800	16.6033	-3.40667	-72.5933	7.10667	-8.30333	-72.2567
117900	15.1433	-0.793334	-72.64	3.2	-12.06	-72.9767
118000	15.5067	-5.12	-72.56	5.12	-12.0067	-72.4467
118100	15.5	-4.33	-72.2467	1.00667	-11.8333	-72.45
118200	13.31	-7.63334	-73.19	1.82	-11.3267	-72.6633
118300	9.49	-5.57	-73.5433	-0.813332	-11.1867	-72.7367
118400	10.5867	-4.00333	-73.5667	-0.173335	-11.4733	-73.07
118500	7.39667	-0.373333	-73.91	1.34667	-12.14	-72.8867
118600	6.54333	-2.45333	-74.5733	2.30667	-9.50667	-73.5133
118700	6.29	3.4	-74.5	1.48	-12.4667	-72.8467
118800	6.91334	6.53667	-74.0367	3.17	-8.74	-73.1033
118900	7.81667	6.49667	-73.1967	2.86334	-10.0833	-72.7733
119000	3.99333	7.25	-73.0633	2.19334	-10.5133	-73.1867
119100	6.04001	10.9	-73.2633	2.55	-9.28	-73.0033
119200	7.03333	9.66667	-73.4367	-0.350002	-9.92333	-72.8067
119300	3.77334	6.85334	-74.1733	-1.27667	-9.35667	-72.97
119400	6.98667	8.35667	-74.1667	2.42333	-11.0233	-72.54
119500	10.9433	6.05666	-72.9433	2.62334	-13.1267	-72.5567
119600	12.41	9.62999	-72.03	5.37333	-10.0333	-73.26
119700	10.3933	6.15	-73.64	3.49667	-12.1	-72.6333
119800	13.21	5.88666	-73	2.70333	-14.1	-72.0767
119900	12.7633	5.91333	-72.77	1.74333	-11.2167	-73.28
120000	14.2733	3.73333	-72.6233	1.89333	-11.9267	-72.5867
120100	13.7367	6.13667	-72.37	3.01333	-12.66	-72.5033
120200	13.13	8.73667	-72.5667	4.77667	-11.6533	-72.34
120300	13.74	11.3333	-71.67	8.01333	-10.7967	-72.4133
120400	15.5	7.48	-72.2033	9.08333	-12.92	-71.2567
120500	13.5133	8.05	-72.49	9.93333	-15.56	-70.82
120600	13.99	6.89667	-72.42	9.57667	-16.26	-70.7567
120700	12.8867	5.57333	-72.6733	7.92	-15.3933	-71.12
120800	14.06	4.87334	-72.49	10.2767	-9.57333	-72.15
120900	15.91	7.75333	-72.3333	9.42667	-10.8933	-71.9233
121000	13.9067	7.75334	-72.56	12.0867	-7.78	-72.31
121100	14.01	7.13	-72.9367	8.34	-4.24333	-73.2533
121200	14.28	10.8967	-71.9233	12.5	-4.72667	-72.39
121300	13.21	9.11333	-72.32	9.34	-3.58	-72.37
121400	11.35	7.97667	-72.9867	6.85334	-3.04	-72.8567
121500	12.0833	12.06	-72.4233	7.26667	-3.47333	-73.02
121600	14.59	11.22	-72.2633	9.36666	-6.03	-72.53
121700	14.2533	10.6633	-71.8633	10.86	-7.11	-71.9767
121800	15.5933	13.5667	-71.0467	5.45667	-7.69333	-73.2233
121900	14.2	15.8933	-71.6467	7.1	-8.46667	-72.6233
122000	15.98	14.9133	-70.93	8.56333	-8.35	-72.6533
122100	15.1633	11.86	-72.1833	9.92	-13.08	-71.65
122200	14.5433	8.73667	-72.42	14.3867	-11.0633	-71.4367
122300	13.5267	7	-73.0133	12.89	-9.74667	-72.26
122400	13.1933	4.57667	-72.18	10.2967	-7.24333	-71.99
122500	10.0867	8.19333	-72.7033	12.1333	-6.95666	-72.3533
122600	9.35333	6.47333	-73.5233	10.7833	-6.84333	-72.16
122700	7.90667	6.12334	-73.1767	13.0333	-6.62667	-72.5033
122800	7.4	8.59	-73.0933	11.95	-9.16	-71.9867
122900	5.51333	9.33666	-73.8233	12.48	-11.6567	-71.28
123000	2.91667	8.33333	-73.58	12.28	-10.96	-71.53
123100	4.37333	7.6	-74.01	13.9233	-7.15333	-71.78
123200	4.38	6.85666	-73.8667	10.7267	-8	-72.5367
123300	7.64	7.36	-73.7133	12.3933	-7.67333	-71.2767
123400	10.5267	5.06	-73.3933	12.7267	-5.67	-71.93
123500	7.64	5.68333	-73.6867	14.6467	-0.653332	-71.9633
123600	10.23	4.56333	-73.2267	12.29	-2.78	-72.8533
123700	9.95667	4.81	-73.62	12.52	-0.736669	-73.2367
123800	11.64	6.48	-73.0067	9.15667	-4.97	-73.4333
123900	12.1667	5.76	-72.7567	11.3533	-3.32	-72.8067
124000	8.84333	8.33	-73.05	8.96	-2.65333	-73.07
124100	9.62334	7.64	-72.73	10.0533	-2.60667	-72.9567
124200	10.58	6.16333	-73.3233	12.2333	-4.92333	-72.61
124300	11.1467	9.29667	-72.8233	10.9967	-3.25	-72.8833
124400	8.26334	10.52	-72.4267	14.6	-2.64	-72.17
124500	9.29667	11.5267	-72.1833	14.2967	-3.53334	-72.3367
124600	10.73	10.8867	-72.3333	13.6733	-7.31	-72.24
124700	7.85333	8.31333	-73.3333	14.1667	-6.55667	-72.4867
124800	8.81667	7.12	-73.5567	12.6167	-3.27333	-72.3967
124900	9.50666	4.65333	-73.7333	12.8233	-2.98667	-72.02
125000	11.38	4.30667	-73.0833	12.6133	-6.39333	-72.1233
125100	11.4233	1.96	-73.16	10.29	-5.51333	-72.42
125200	8.88667	6.41666	-73.09	8.94	-4.44667	-72.7033
125300	11.79	5.36	-72.29	9.27667	-5.92	-72.4533
125400	8.82	4.8	-73.5967	7.50334	-5.32667	-73.3367
125500	10.94	5.40667	-72.7867	6.89	-3.85667	-73.11
125600	8.1	9.88667	-73.6867	5.66	-1.33667	-73.1767
125700	5.73333	6.98	-73.3767	7.57333	-1.78667	-73.06
125800	5.81667	9.15	-73.5633	6.16667	-4.18	-73.2767
125900	5.48333	6.87333	-73.6167	3.88667	-4.09333	-73.7
126000	5.07	4.61	-74.03	6.45333	-2.16667	-73.4933
126100	7.77667	4.01667	-74.14	5.08333	-2	-73.5833
126200	7.50333	5.87667	-73.7233	4.07333	-4.86	-73.1833
126300	7.26333	2.63667	-73.8667	3.27667	-2.75	-73.8433
126400	6.39	5.32	-73.5233	2.73	0.416667	-73.7567
126500	6.46	6.27	-73.5533	2.79667	-0.546668	-73.7067
126600	3.43	5.60667	-73.81	2.99333	-4.65333	-73.6267
126700	6.50333	4.80667	-73.3567	3.31	-4.20667	-73.2967
126800	4.44667	4.6	-74.06	3.09667	-9.90333	-72.8267
126900	3.75	8.93	-73.74	4.40334	-6.67334	-72.9533
127000	5.63333	9.87333	-73.22	1.75333	-8.76667	-73.15
127100	8.41333	9.60334	-73.1933	2.03667	-9.1	-72.6767
127200	10.8767	10.2367	-73.21	0.923335	-8.50333	-73.1
127300	9.30666	11.0333	-72.38	1.66667	-9.97333	-73.2133
127400	7.73	8.67333	-72.8133	3.84	-10.95	-73.1767
127500	9.4	7.87667	-73.06	3.09667	-9.35667	-73.04
127600	10.1533	10.37	-72.6767	2.38	-9.26667	-72.76
127700	9.45333	9.64	-73.35	0.473334	-12.0167	-72.49
127800	6.96334	13.1367	-72.3567	-1.39667	-13.28	-72.38
127900	5.58667	17.2133	-72.0633	-3.74	-12.4733	-72.7367
128000	4.12	14.4633	-72.2533	-6.93667	-10.8167	-72.2333
128100	7.99333	17.1167	-71.82	-5.01667	-9.26667	-72.9233
128200	4.28333	16.9733	-72.42	-6.01	-10.3833	-72.7633
128300	7.1	12.27	-72.6867	-4.82	-5.81	-73.1567
128400	6.90334	9.33667	-73.6667	-5.07333	-2.84	-73.5133
128500	4.09333	11.99	-73.35	-4.27333	-4.3	-73.3767
128600	2.42667	9.92334	-73.45	-6.09334	-2.51334	-73.17
128700	4.59	8.15	-73.52	-7	0.583333	-73.3667
128800	6.46667	9.44333	-73.5367	-3.07	1.33666	-73.56
128900	9.15667	12.9933	-72.9	-3.54	1.37667	-73.5867
129000	12.2467	11.6067	-72.4567	-5.63667	2.18	-72.8733
129100	10.4833	13.2833	-71.9633	-6.38333	1.69333	-73.0833
129200	10.6867	13.6033	-72.3367	-5.74	2.29333	-73.4767
129300	13.0533	14.7167	-71.8167	-1.76667	5.17	-73.1467
129400	11.22	15.9967	-71.95	-1.62667	5.49	-73.6
129500	13.3867	18.8867	-70.8733	-2.28334	6.37333	-73.4533
129600	12.7167	17.4	-71.4233	-3.23667	7.50667	-73.9567
129700	11.4267	15.7867	-71.5233	-4.85	7.22667	-73.3167
129800	9.35333	15.73	-71.95	-3.62333	6.29	-72.6733
129900	8.63	21.8	-70.4633	-4.40333	8.19334	-73.4433
130000	9.04333	22.9867	-69.8167	-3.44667	6.04667	-73.1767
130100	13.42	24.74	-68.3367	-6.74667	5.12667	-73.0633
130200	10.7267	26.1633	-68.65	-5.29333	6.31667	-73.0667
130300	13.9833	26.9567	-67.7933	-7.86667	5.53667	-72.7533
130400	13.58	27.9267	-67.8833	-6.67	4.04667	-73.2733
130500	13.8467	24.82	-68.87	-6.21333	4.42667	-73.1033
130600	12.3633	22.2467	-69.95	-5.02667	3.76667	-73.39
130700	13.0533	22.7767	-69.7267	-5.65666	-1.15	-73.4133
130800	10.7133	21.0233	-70.2833	-4.37	-0.456668	-73.3267
130900	9.45333	20.7133	-71.1867	-1.46667	-2.67	-73.4567
131000	12.5	22	-69.9533	-2.08	-4.59	-73.9167
131100	12.5367	25.0867	-68.63	-1.27667	-7.28	-72.92
131200	13.7533	20.4433	-70.1967	-7.87667	-5.61	-73.1133
131300	13.6433	21.1633	-69.8433	-5.18334	-5.52334	-73.0133
131400	13.0833	25.4967	-68.3567	-7.49	-7.13333	-73.37
131500	14.6767	29.5367	-66.1133	-6.69667	-5.20333	-72.71
131600	18.6533	30.19	-65.0367	-5.11	-3.81333	-73.3967
131700	22.2933	29.5367	-64.46	-7.42667	-2.00667	-72.89
131800	21.5633	31.7633	-64.1333	-5.25	-0.833335	-73.9067
131900	20.4633	30.06	-64.6467	-6.06	-1.37333	-72.9167
132000	19.73	31.54	-63.7867	-6.48333	-2.73667	-72.46
132100	21.3633	32.7	-63.1333	-7.25667	-6.57334	-72.3667
132200	22.8267	32.5933	-62.65	-6.08667	-6.47	-73.04
132300	22.4533	33.0967	-63.22	-6.79666	-8.2	-72.0133
132400	24.2567	31.7833	-63.1	-6.75	-9.29334	-72.3633
132500	24.9033	30.3467	-62.94	-3.55	-4.06333	-72.9233
132600	27.7033	30.6867	-61.5367	-3.77333	-7.36	-72.7
132700	27.9533	29.6533	-62.6333	-2.94667	-5.94	-73.0967
132800	24.2867	25.98	-64.9867	-2.28333	-5.32	-73.52
132900	24.1367	26.0433	-65.03	-0.123336	-6.55	-73.47
133000	22.4033	26.7167	-65.6133	-2.93667	-2.52667	-73.3367
133100	19.2933	25.12	-66.69	0.819998	-3.22	-73.7233
133200	15.35	26.0167	-68.0833	4.25333	-1.31333	-73.25
133300	15.29	22.6667	-69.91	5.47333	0.18	-73.0667
133400	14.14	24.3033	-69.0967	5.46667	3.27	-73.18
133500	14.33	20.0633	-70.2267	5.72667	0.116667	-72.7967
133600	13.43	24.1433	-68.68	3.55667	3.08667	-73.55
133700	12.2867	22.5833	-69.5667	1.69667	0.643335	-72.6667
133800	13.9533	19.6233	-69.78	2.31333	0.896662	-73.07
133900	18.4067	16.9967	-69.9033	1.35333	2.01	-72.8833
134000	16.53	20.3367	-69.46	2.2	2.34334	-73.0033
134100	14.8	17.4833	-70.3533	2.73333	3.45	-72.7433
134200	14.71	15.2433	-71.4833	2.49334	1.83333	-73.0033
134300	14.7233	14.0167	-71.4267	1.71	0.686666	-73.0067
134400	12.2433	14.2133	-72.01	-0.38	-1.56333	-73.69
134500	13.82	16.7233	-71.6067	0.743333	0.753334	-73.6467
134600	14.7767	14.2833	-71.64	-0.986668	3.14667	-73.5667
134700	11.3067	15.5867	-71.62	3.14333	1.38	-73.85
134800	11.4767	14.3833	-72.0167	1.66334	1.4	-73.6767
134900	12.0333	12.7633	-72.3567	4.11	-0.133334	-73.78
135000	12.3	13.0033	-71.9733	1.53	-1.10333	-73.7933
135100	14.7667	9.99334	-71.6567	1.65	0.386665	-73.86
135200	12.2167	9.7	-72.3267	2.34333	2.57333	-73.8433
135300	12.47	12.8167	-71.8167	1.71	4.67667	-73.4367
135400	11.11	13.8467	-72.1333	0.176666	3.71333	-73.9
135500	8.66	13.7167	-72.17	0.976668	4.83667	-73.5
135600	7.35667	13.0767	-72.3533	0.583331	4.62667	-73.2333
135700	11.9967	13.18	-72.4133	-2.07334	4.53667	-73.11
135800	13.4467	11.4333	-71.6433	-2.06333	5.80667	-73.27
135900	16.31	10.3367	-71.1233	0.116666	5.83666	-73.1567
136000	13.5767	11.3233	-72.2	0.393332	4.14333	-73.1533
136100	12.1867	12.39	-72.6067	5.06334	4.41667	-73.35
136200	14.1267	11.3633	-72.1	6.09	4.23333	-73.0833
136300	15.22	7.60334	-71.9567	5.74333	3.89333	-72.8
136400	14.4033	8.05	-72.2967	3.23334	2.51333	-73.48
136500	11.42	4.34333	-73	3.78	3.23	-73.16
136600	13.05	7.86666	-72.3033	3.61667	4.44667	-72.91
136700	11.24	6.92667	-73.1933	3.75	4.89667	-73.2733
136800	11.1767	7.69	-73.3467	5.17	5.1	-73.6067
136900	14.0867	6.15	-72.25	8.66667	6.07	-73.5233
137000	14.0767	0.770002	-73.42	3.15667	6.00333	-73.4667
137100	13.4067	-0.0899963	-73.4967	5.24334	8.13667	-73.2567
137200	11.4767	-0.643333	-72.39	7.47	8.20667	-72.8233
137300	8.14667	1.65333	-73.83	7.21667	5.45667	-73.0867
137400	8.33	0.476667	-73.3367	5.95333	7.19667	-72.52
137500	7.24666	-2.25667	-73.5133	6.41	5.40333	-72.6967
137600	7.14333	1.07333	-73.4667	8.44667	9.35667	-72.22
137700	6.74667	2.86334	-73.7667	5.67	9.19	-72.5867
137800	6.96	3.35667	-73.4633	3.39	6.50667	-73.3167
137900	4.46	5.37667	-73.44	3.94334	8.46333	-73.13
138000	7.48333	5.53334	-74.1267	6.72666	9.69	-72.3733
138100	11.05	7.18667	-72.7333	4.01333	9.17	-72.4467
138200	8.28667	6.97667	-73.18	7.34666	8.86333	-72.8967
138300	12.9867	4.88333	-73.0933	6.77667	7.33667	-72.54
138400	13.5533	2.11	-73.13	5.54333	10.04	-72.09
138500	13.2467	0.360001	-73.0667	1.64	9.46	-72.88
138600	11.3133	3.88	-73.0733	2.71333	11.1067	-72.5267
138700	9.32333	5.21667	-73.4367	2.61	11.23	-71.8967
138800	12.63	8.81667	-72.3533	3.46667	10.5033	-72.17
138900	14.66	6.60333	-72.0067	4.75333	10.3267	-72.8567
139000	15.13	9.31333	-72.24	5.27667	8.18	-72.5633
139100	13.74	11.0733	-72.1233	4.37333	6.16667	-72.9833
139200	13.6333	12.18	-71.93	4.50667	5.38666	-73.1767
139300	16.5667	9.38334	-72.0033	4.93667	4.44333	-73.09
139400	12.8733	10.0167	-72.75	2.70667	5.89333	-73.6133
139500	12.7367	7.96	-72.37	0.953334	6.86667	-73.2433
139600	12.0733	4.36667	-73.27	-0.736666	7.56667	-73.2933
139700	10.2867	3.13334	-73.54	1.14	3.92	-73.37
139800	13.63	1.49333	-72.9433	0.91	2.87	-73.29
139900	11.9567	3.6	-73.6767	-0.00999959	2.33667	-73.5833
140000	10.9833	4.63	-73.7367	1.00333	6.44333	-73.2933
140100	9.50667	6.37333	-74.2967	-0.213334	10.6267	-72.6933
140200	9.93667	8.06333	-73.9633	-3.08333	12.3533	-71.9967
140300	6.78667	10.0967	-74.08	-4.64333	7.33	-73.1467
140400	4.81	12.2467	-73.99	-3.3	7.88333	-73.33
140500	8.72667	8.77	-73.78	-0.353333	7.79	-73.1
140600	7.88	8.49	-73.6733	1.73667	8.50334	-73.0533
140700	7.57667	6.49	-74.42	1.24333	8.66667	-73.5433
140800	9.27	6.52	-73.88	-4.99	8.06666	-72.8867
140900	12.3467	5.02	-73.6333	-6.35667	9.85	-72.5267
141000	8.97	7.09333	-73.72	-11.61	8.64	-72.2933
141100	9.35333	8.76	-73.86	-11.4967	7.17	-72.0033
141200	8.96	6.98	-73.7967	-11.6467	6.34666	-73.2933
141300	7.23667	4.05667	-73.8933	-13.9467	7.60667	-71.7633
141400	6.06667	6.1	-73.4167	-12.9133	8.62333	-72.31
141500	5.72333	9.27333	-73.4933	-12.7667	10.2567	-71.7067
141600	6.12333	8.73666	-74.0733	-13.32	10.6233	-71.79
141700	3.61	7.76	-74.0567	-13.7433	9.34	-72.2467
141800	2.36	7.48333	-74	-15.38	9.2	-71.77
141900	3.24334	8.18667	-73.77	-16.3733	9.25333	-71.7733
142000	4.79	9.71333	-73.2433	-15.8533	8.78	-71.4067
142100	7.61333	6.63333	-73.7167	-15.1267	9.23667	-72.7733
142200	9.38	7.4	-73.5967	-11.3433	9.63333	-72.9167
142300	7.36667	8.28333	-73.95	-14.2067	7.38334	-72.1
142400	7.23333	7.25334	-73.7767	-12.92	9.79667	-72.24
142500	8.31	9.24	-73.2167	-14.63	8.35334	-71.9767
142600	9.94333	7.10333	-73.4233	-13.8533	6.02	-72.1733
142700	10.76	9.2	-73.8533	-13.6667	9.26667	-72.2567
142800	8.75667	6.93666	-73.74	-15.9167	11.0867	-71.5333
142900	7.96	6.89667	-73.09	-11.9533	11.51	-72.2033
143000	9.29666	4.89667	-73.4433	-12.1	13.17	-72.01
143100	8.62	6.83	-73.4233	-9.24667	13.7433	-72.2533
143200	8.32	10.3267	-72.58	-7.11333	12.38	-72.38
143300	9.23667	11.6267	-73.2467	-7.78333	13.9067	-71.9633
143400	8.12333	14.0567	-72.37	-5.34666	14.05	-71.9533
143500	8.60333	15.9633	-72.3067	-3.89667	15.7467	-72.6933
143600	8.8	11.7233	-72.87	-5.25666	15.09	-72.6733
143700	6.48667	11.54	-73.6167	-4.58333	15.4133	-71.9933
143800	9.02667	15.3367	-71.6867	-6.72667	14.9667	-72.1367
143900	11.91	13.9633	-72.19	-8.07333	9.79	-72.8033
144000	9.82667	11.29	-72.88	-9.01667	6.75333	-72.93
144100	9.52333	10.4233	-73.1133	-6.34333	7.04667	-72.9467
144200	11.08	11.09	-72.4167	-2.11333	7.71	-73.09
144300	12.6867	13.25	-71.7333	-2.84666	4.77667	-73.14
144400	11.7533	12.35	-71.8	-0.613333	2.49	-73.8033
144500	10.5767	14.7167	-71.9167	-1.10667	2.20667	-73.44
144600	9.22667	13.7833	-72.33	-2.51	1.94	-73.5267
144700	11.0233	15.1867	-71.74	-3.24	-0.163333	-73.95
144800	16.45	13.1567	-71.6067	-7.57667	1.89667	-73.91
144900	22.15	10.26	-69.63	-5.60334	1.95	-74.0967
145000	19.77	13.35	-70.6633	-5.97333	2.36334	-73.6367
145100	19.0833	17.1233	-69.1833	-4.04	2.58334	-74.15
145200	19.56	17.31	-69.4633	-7.83	2.22334	-73.9533
145300	15.1667	17.5567	-71.08	-10.6533	5.48	-73.22
145400	16.2233	18.5833	-69.6967	-8.26667	6.15333	-73.55
145500	15.2	19.6267	-69.9467	-9.64	6.29	-72.7733
145600	17.13	18.0433	-69.9233	-8.02	4.79333	-73.82
145700	18.1433	14.4267	-69.5633	-8.36334	2.72334	-73.94
145800	19.0633	11.2467	-70.31	-9.10667	2.95	-73.8267
145900	18.4667	12.99	-70.14	-8.64666	2.04667	-73.9233
146000	20.9233	8.45667	-70.6533	-6.08333	2.43	-73.9733
146100	21.64	8.81	-70.3167	-8.79	3.10666	-73.1467
146200	21.79	9.69333	-70.2	-10.0567	3.06	-73.3467
146300	17.98	9.80667	-71.4967	-9.61667	1.91	-73.1
146400	20.4767	9.47333	-71.0467	-8.41334	0.919999	-73.1733
146500	22.3167	9.84	-69.8167	-8.14667	1.44666	-73.6733
146600	21.66	9.62333	-70.6667	-7.84666	3.05667	-73.31
146700	24.48	11.92	-69.0267	-5.19667	2.93	-73.3233
146800	24.3167	10.6533	-69.3867	-3.63667	4.73667	-74.14
146900	25.51	11.8	-69.12	-3.25667	4.43	-74.29
147000	26.86	10.0933	-68.4767	-2.73667	3.49	-74.3967
147100	27.3967	14.1533	-68	-4.21667	-0.516669	-74.1833
147200	28.5033	15.7567	-66.9867	-0.986665	2.92666	-74.3733
147300	29.0633	16.81	-66.6333	0.333335	2.72	-73.9767
147400	26.1967	13.64	-67.7733	0.206666	2.14	-74.0967
147500	26.3233	13.6633	-68.9367	-0.463333	2.43	-74.32
147600	26.0933	14.5433	-67.7433	-2.98	2.51666	-74.1767
147700	27.4233	17.56	-66.41	2.98667	2.95666	-74.2367
147800	25.9567	16.71	-67.4967	2.25	0.866667	-73.9467
147900	25.29	18.6867	-67.7233	2.23333	1.09666	-74.74
148000	24.02	20.1167	-67.1433	3.84	3.63	-74.46
148100	25.6	22.9	-66.1567	0.783333	5.20667	-74.1867
148200	27.2233	20.78	-66.48	-2.68667	5.10333	-74.6333
148300	27.2433	22.7467	-65.8667	0.503333	5.75667	-73.4667
148400	25.93	22.4367	-66.2667	2.04667	2.52	-74.54
148500	25.2267	24.1267	-66.1033	1.81	5.07667	-73.97
148600	25.6267	22.9633	-66.3533	1.94334	8.09	-73.8767
148700	22.3567	19.0667	-67.7767	-1.16	9.17334	-73.5667
148800	24.21	20.6633	-67.0367	0.453334	6.32	-73.6633
148900	23.54	21.6967	-66.9533	1.00667	3.71333	-74.2367
149000	22.05	18.8367	-68.0033	0.189997	4.27333	-74.07
149100	22.7833	17.8233	-68.56	-2.98333	3.78	-73.6067
149200	23.48	17.2433	-68.5467	-4.09667	4.78667	-73.8333
149300	24.3133	16.87	-68.17	-3.21666	9.61	-73.6133
149400	23.1167	13.3333	-69.5333	-1.85667	6.54	-74.66
149500	22.38	14.1933	-69.92	0.256672	7.91334	-73.4833
149600	22.0933	18.76	-68.86	-0.0433337	6.38	-74.1367
149700	21.04	17.87	-69.1067	-0.390002	3.13667	-74.4767
149800	21.4833	21.1333	-68.7233	-1.09667	6.27	-74.02
149900	20.8567	23.8133	-67.5167	-2.55666	3.81333	-74.63
150000	20.4967	20.5867	-68.3233	0.203331	1.86667	-74.9667
150100	21.7633	22.8467	-67.2267	1.86334	3.56667	-73.95
150200	20.54	21.9833	-68.01	2.61	3.03	-74.14
150300	21.5733	20.1067	-68.1867	-0.266668	2.52667	-73.73
150400	19.8	20.2267	-69.13	0.876666	2.31	-73.9667
150500	19	20.23	-68.99	2.71333	6.73333	-74.6467
150600	21.82	16.3267	-69.28	1.77333	4.16334	-73.9367
150700	23.15	16.4767	-69.05	4.76333	3.00667	-74.46
150800	19.2133	14.4467	-70.31	3.30667	3.01	-74.68
150900	20.5133	14.66	-70.1867	3.18667	5.30667	-74.2267
151000	23.0533	14.6833	-68.88	3.68	4.7	-73.62
151100	23.68	16.7633	-68.21	4.74	4.97334	-74.1167
151200	23.56	15.9067	-69.0867	4.54333	7.40333	-73.26
151300	26.2833	13.8733	-68.16	1.69	5.34334	-73.7267
151400	22.5	15.99	-68.8633	1.29	4.06	-73.5133
151500	22.9633	16.45	-68.7133	1.16333	4.66	-73.73
151600	23.4867	19.4167	-68.5567	-1.05	6.50333	-73.9067
151700	22.2033	17.2067	-68.7167	-0.903333	7.2	-73.4767
151800	19.9167	15.71	-69.61	1.41667	8.28667	-74.02
151900	20.3667	17.1933	-69.3967	0.489997	7.57667	-73.0267
152000	20.6467	18.0067	-69.14	3.37333	7.61667	-73.7533
152100	19.8267	18.65	-69.0267	4.66	6.30667	-73.8
152200	18.81	20.41	-68.9067	3.79333	10	-73.6767
152300	18.56	24.2233	-68.4867	1.91666	8.64333	-73.5433
152400	18.5933	21.2733	-68.8033	3.70667	11.0067	-73.8167
152500	18.5633	25.6433	-68.1367	2.44667	14.74	-72.4967
152600	15.2733	23.5033	-68.92	1.87333	13.3767	-73.0333
152700	15.9	25.0833	-67.9467	1.83667	10.4033	-73.6133
152800	16.2867	24.1067	-68.88	1.97	8.85667	-73.07
152900	14.6	24.0533	-69.2767	4.51667	5.96	-73.8233
153000	17.5167	21.6767	-68.7533	6.34333	3.28	-73.8
153100	20.3233	22.1733	-67.6433	7.91	3.10667	-73.4267
153200	18.2767	22.1667	-68.1867	7.88	1.94	-73.6433
153300	18.59	21.9833	-69.0667	6.00667	2.81667	-73.5933
153400	18.3533	25.24	-67.2867	3.14333	4.01333	-73.6967
153500	17.6933	24.4433	-67.7567	1.05	3.67666	-74.11
153600	18.1333	25.52	-68.04	1.56333	4.44667	-74.21
153700	18.43	25.9267	-67.2033	1.32333	6.65667	-74.3667
153800	19.65	24.4733	-67.8867	2.51667	5.27333	-74.44
153900	21.6967	22.62	-67.8633	-0.76	4.02667	-75.0433
154000	22.9933	22.1267	-67.1633	-2.05666	2.97999	-74.6567
154100	25.35	22.3467	-66.8667	0.850002	2.24667	-74.77
154200	23.8233	22.24	-67.04	-1.48	2.45	-74.1333
154300	23.3533	23.2967	-66.8	1.69333	-0.936666	-74.3667
154400	20.2533	23.58	-68.0133	3.11334	-1.92666	-74.28
154500	20.6867	21.5733	-68.4	3.09333	1.41667	-74.2067
154600	19.16	22.1833	-68.5567	2.39333	-2.16	-74.1933
154700	16.8433	24.2867	-68.5533	4.06334	-1.49333	-74.1233
154800	18.9233	23.89	-67.82	4.03	-1.36667	-74.04
154900	16.7633	22.7667	-68.66	2.74666	1.52	-74.5567
155000	16.0233	24.8067	-68.6833	3.44	0.173333	-73.7933
155100	14.7467	23.3833	-69.3867	4.09	-4.43	-74.0667
155200	14.12	22.49	-69.4633	5.28667	-0.643331	-73.8967
155300	12.52	22.6933	-69.83	4.65667	-1.40666	-74.3433
155400	13.5767	22.3133	-69.8467	4.15667	-2.85	-73.9233
155500	12.61	22.1633	-70.5067	2.41334	-4.38667	-74.2267
155600	14.9433	22.37	-69.6233	1.24333	-2.48	-74.5167
155700	14.6167	23.3367	-69.2	2.15	-2.13334	-73.6433
155800	14.1533	19.2867	-70.5533	-0.48	-2.88333	-74.2333
155900	11.8033	18.1033	-70.87	-1.57333	-2.37	-74.2067
156000	12.9467	16.7867	-70.7	-1.96334	-3.95667	-74.0533
156100	12.5333	15.62	-71.3267	-1.23	-3.64	-73.93
156200	15.0833	17.2633	-70.4233	0.456668	-4.28001	-74.06
156300	13.82	21.3633	-69.8833	1.11333	-3.62	-73.8667
156400	12.6267	19.5433	-70.92	2.21333	-6.76667	-74.09
156500	16.6767	21.7	-68.9467	-1.96	-7.89334	-73.3833
156600	17.58	23.8433	-68.1967	0.486668	-6.61	-73.9533
156700	16.95	24.8267	-68.03	2.33333	-7.01	-73.52
156800	16.65	24.94	-68.0133	0.303331	-7.29334	-73.68
156900	20.15	24.81	-66.82	-2.19333	-6.22	-74.21
157000	20.4267	21.23	-67.6967	-2.63333	-3.43667	-73.92
157100	17.2467	24.6	-68.1933	-2.99333	-2.07667	-74.3267
157200	12.8933	24.8267	-69.2133	-0.516664	-4.09	-73.8467
157300	15.5667	23.3	-68.6733	0.0733337	-2.07333	-73.88
157400	16.1433	25.4967	-68.1167	3.38334	-3.33666	-74.0633
157500	15.5467	25.6367	-67.55	2.51	-0.78	-74.21
157600	13.8633	26.0633	-68.4967	2.20333	-1.61	-74.31
157700	12.11	26.58	-68.8167	2.52	-2.06334	-74.3467
157800	12.3	23.87	-69.5767	4.41333	-1.88667	-73.9
157900	15.44	23.2667	-69.1833	5	-0.836667	-74.3867
158000	12.7233	23.3	-69.38	2.01	-3.34667	-74.06
158100	14.16	20.6867	-69.82	1.94667	-1.41334	-74.5767
158200	16.11	21.91	-69.4933	2.18	-6.07667	-74.33
158300	13.9767	22.2133	-69.93	1.79667	-7.69667	-73.9133
158400	11.8667	21.4833	-70.4833	0.736663	-7.4	-74.6333
158500	10.89	21.0667	-70.17	1.87667	-7.79333	-73.66
158600	12.58	18.54	-71.13	1.85667	-6.60334	-73.8167
158700	13.81	17.71	-70.8867	3.38667	-7.10333	-73.7767
158800	13.29	20.43	-69.7967	4.20667	-8.60667	-74
158900	15.6133	18.21	-70.05	7.07333	-7.68	-73.58
159000	13.9867	16.09	-71.5233	7.92667	-10.3833	-73.2367
159100	14.6833	16.82	-70.9	9.10666	-9.98	-72.9
159200	17.4367	18.7533	-69.5133	6.03333	-9.76667	-73.5533
159300	17.3033	20.0767	-69.5767	4.40667	-10.1167	-73.4833
159400	16.26	19.7133	-70.0667	1.38333	-7.82	-73.89
159500	15.03	20.8367	-69.98	0.593332	-7.54333	-73.96
159600	18.2667	21.2467	-68.7667	0.503333	-8.02	-73.6333
159700	17.18	20.11	-69.3933	-0.913334	-13.4133	-73.4467
159800	16.4767	24.7933	-68.5	-2.81667	-12.2167	-73.2333
159900	16.52	24.1033	-68.53	-1.42334	-13.11	-73.3067
160000	14.6733	25.7533	-68.5267	-3.22	-13.51	-72.5767
160100	13.3033	26.07	-68.0833	-1.46667	-12.42	-73.4067
160200	11.9767	22.8233	-70.12	-1.84667	-11.9733	-72.9733
160300	10.23	17.44	-71.4433	1	-11.59	-73.4567
160400	11.3333	19.55	-70.7467	1.01334	-12.4633	-73.24
160500	13.6667	19.7467	-69.9133	0.706668	-7.1	-74.1233
160600	16.2	18.74	-69.4833	1.19	-3.71	-74.19
160700	16.3333	19.23	-69.5233	1.14333	-3.33	-73.78
160800	17.6333	19.45	-69.48	1.09666	-4.32333	-74.2667
160900	16.23	20.05	-69.6533	-0.850001	-0.926665	-73.9333
161000	15.7267	23.48	-68.4233	-2.38	-4.38333	-74.31
161100	17.5133	22.0433	-68.6167	-1.53	-4.02333	-74.7333
161200	12.2433	24.0867	-68.8133	-0.13	-2.62333	-74.38
161300	8.82	23.1533	-69.8533	-1.67	-3.04333	-74.71
161400	10.0667	20.72	-70.52	-4.19333	-5.42334	-73.9067
161500	8.70333	18.47	-71.2667	0.87	-6.46334	-73.8767
161600	8.49333	18.2233	-71.11	0.533335	-4.62	-73.6167
161700	8.7	17.0767	-71.8167	-0.536664	-1.06	-74.2867
161800	10.0567	18.6233	-70.9267	-0.99	1.28667	-73.9033
161900	13.6733	20.17	-69.9167	-3.09667	-1.37667	-74.0167
162000	12.96	21.08	-69.78	-1.90667	-2.45667	-73.7967
162100	12.7733	22.5767	-69.7	-0.00333277	-6.79333	-73.7733
162200	9.97	23.7767	-69.5267	0.270002	-5.80333	-73.8233
162300	13.2267	25.39	-68.6	2.96667	-8.53667	-73.81
162400	9.55667	26.9733	-68.36	-0.513335	-7.29	-73.4567
162500	10.6667	26.84	-68.7067	1.86667	-9.26666	-73.87
162600	12.6033	25.1433	-68.4067	4.21	-11.0833	-72.9667
162700	13.6267	21.1333	-69.9867	4.97333	-8.45667	-73.5167
162800	12.03	20.33	-70.4567	4.71667	-7.45333	-73.6033
162900	15.2467	21.4233	-69.2233	4.84667	-9.43	-73.17
163000	12.22	18.05	-71.2267	3.02	-9.76	-73.3233
163100	15.1	19.9133	-69.99	-1.27157e-06	-7.74333	-73.7733
163200	15.5233	20.5133	-69.2733	-1.55666	-7.00334	-73.9
163300	15.3467	19.1233	-70.2933	-1.37	-5.85667	-73.55
163400	14.9	21.3633	-69.1867	1.12	-4.49333	-73.93
163500	17.0633	19.78	-69.8567	4.09667	-3.66667	-73.72
163600	12.7567	20.6567	-70.4333	4.53333	-6.15667	-73.6833
163700	13.09	21.34	-69.78	8.52	-5.64667	-73.0967
163800	15.9233	20.7967	-69.1233	12.8167	-4.84	-73.5833
163900	17.4667	19.5767	-69.19	10.39	-5.01667	-72.9233
164000	15.1233	18.32	-70.72	10.14	-3.40667	-73.0433
164100	15.3467	14.6333	-70.67	11.2767	-2.57	-73.53
164200	14.19	17.4433	-70.6267	10.2567	-4.63667	-73.0733
164300	16.9633	16.61	-70.3967	10.9867	-2.11333	-73.58
164400	15.6833	14.47	-70.7733	9.97	-1.77333	-73.3067
164500	10.6567	20.2733	-70.1433	6.99	-6.15	-73.4767
164600	11.6767	19.2633	-71.16	5.9	-7.78667	-73.72
164700	11.3833	21.87	-70.0833	7.24333	-5.59	-73.3233
164800	12.98	23.5367	-69.0933	5.88333	-5.63667	-73.9167
164900	14.6433	24.0233	-69.16	3.62	-4.18333	-73.7667
165000	16.71	23.9967	-68.5267	2.21667	-3.73	-73.4133
165100	15.7567	25.7967	-68.3767	3.17	-7.15	-74.0067
165200	16.77	27.16	-67.28	3.31333	-5.37333	-74.0067
165300	16.2333	26.58	-67.0967	2.46	-6.53666	-74.13
165400	15.5033	24.4733	-68.05	3.27667	-2.68667	-73.5533
165500	14.2167	26.62	-67.8633	4.45	-3.86667	-73.6
165600	13.83	28.8033	-67.0733	3.97333	-3.58333	-74.2167
165700	15.0533	27.8833	-67.1867	5.58666	-4.79	-74.2733
165800	14.0533	29.1767	-66.9067	6.83333	-8.39333	-73.65
165900	14.1867	31.8933	-65.4567	5.44334	-8.99333	-73.6467
166000	16.0167	30.6367	-65.5333	7.48334	-10.2633	-72.63
166100	14.13	28.93	-66.8133	6.93	-9.46667	-73.21
166200	16.0067	29.3467	-66.5433	4.65667	-12.2033	-73.1067
166300	15.53	31.1433	-64.8833	3.71	-13.9933	-73.3067
166400	16.21	30.9133	-65.3433	3.41667	-12.7067	-72.7867
166500	12.0667	31.56	-66.3033	2.44333	-13.5667	-73.3533
166600	10.57	29.8667	-66.89	3.67333	-12.1533	-73.0767
166700	10.54	31.5233	-66.15	1.56333	-10.6333	-73.41
166800	14.1133	29.68	-66.4	2.88	-7.40667	-74.2833
166900	14.7533	31.0067	-65.85	1.39333	-7.26333	-74.47
167000	15.0633	30.8633	-65.8767	3.83667	-8.49	-73.4367
167100	14.3533	29.2533	-66.43	-0.429999	-6.09333	-74.2133
167200	16.3767	26.9667	-67.36	2.69	-7.01667	-73.95
167300	16.23	24.2833	-68.39	2.91333	-6.24	-74.3033
167400	15.22	25.72	-67.64	5.04	-6.29	-73.7633
167500	14.5667	26.8367	-67.3967	8.17	-6.32333	-74.0767
167600	13.8367	28.9967	-65.9833	12.0467	-9.73667	-72.47
167700	15.2	31.22	-65.1367	11.75	-10.8	-72.5
167800	15.4067	27.9933	-67.0933	9.26667	-8.10333	-73.5867
167900	14.6433	27.99	-67.5033	11.1967	-6.65	-73.4967
168000	16.4933	28.8433	-66.2333	9.17333	-10.1433	-73.4933
168100	18.5433	21.0167	-68.2867	6.50667	-9.03	-73.51
168200	15.52	20.1367	-69.28	4.05333	-7.91333	-73.96
168300	14.5567	16.9933	-70.6533	8.76667	-10.0267	-73.52
168400	13.3433	16.0933	-70.9633	9.29	-9.9	-72.6667
168500	13.7533	19.9867	-69.8867	9.27	-8.02333	-73.5433
168600	13.4033	20.72	-69.9633	8.09	-5.47	-73.5333
168700	13.8767	22.2067	-69.08	2.96333	-6.59333	-73.8767
168800	12.8467	24.6433	-68.9067	4.48667	-4.38333	-74.1967
168900	11.54	23.33	-69.25	6.11667	-4.05333	-74.1533
169000	11.0633	24.48	-69.4467	6.97334	-3.59333	-73.53
169100	11.33	23.8467	-69.0933	7.60333	-1.47334	-73.5467
169200	10.71	19.59	-71.0267	10.7667	-4.49333	-74.2567
169300	11.54	19.53	-70.4133	8.08	-8.70334	-73.4067
169400	9.49333	20.4033	-70.66	10.9867	-9.45	-73.13
169500	7.95	20.28	-71.3433	9.70333	-10.8167	-72.95
169600	8.54667	21.47	-70.0367	10.3267	-12.0967	-72.97
169700	9.36667	24.6467	-69.1733	13.3633	-13.5367	-72.23
169800	7.02	24.8733	-69.19	11.1867	-12.3033	-72.4433
169900	10.06	23.2	-69.58	11.5667	-12.8833	-72.52
170000	9.10334	22.26	-70.5333	10.95	-13.7233	-72.3533
170100	6.1	16.0467	-72.0967	11.7167	-12.0567	-72.4333
170200	5.91333	15.56	-72.2433	10.1667	-12.1133	-72.8533
170300	7.26667	17.8167	-71.1667	7.01667	-12.2	-73.18
170400	6.10334	13.6167	-72.2133	5.4	-11.96	-72.8567
170500	6.89666	12.66	-72.0533	7.99	-10.44	-73.0133
170600	5.90667	12.89	-72.4467	5.69334	-10.97	-72.4067
170700	6.76334	16.69	-71.1267	4.72333	-8.25666	-74.0367
170800	9.71	14.7433	-72.09	3.63667	-7.53	-74.12
170900	9.93666	14.19	-72.1	3.70333	-6.77	-73.84
171000	8.90667	14.08	-71.7633	4.80333	-5.03334	-73.8433
171100	8.39667	18.5533	-71.1567	3.18333	-6.93333	-73.99
171200	7.89667	16.55	-72.1767	2.13	-9.49333	-73.5267
171300	3.90667	18.54	-71.2633	3.46667	-6.43667	-73.8767
171400	2.37667	15.2267	-72.9533	2.48667	-11.6367	-73.4967
171500	6.83667	11.8833	-72.69	-0.75	-12.6367	-72.7133
171600	9.27	12.29	-71.99	-1.87334	-11.26	-73.41
171700	10.5	10.69	-72.58	-5.23	-13.6067	-72.5167
171800	10.5933	10.5267	-72.5	-4.69333	-14.65	-72.6433
171900	8.20333	10.03	-72.8467	-0.529999	-14.0333	-73.1933
172000	8.43	10.4533	-72.5	-0.876668	-16.34	-72.2833
172100	12.2667	8.57	-72.5067	0.693333	-18.0633	-71.7133
172200	7.44	8.67	-73.2767	1.59	-17.2733	-72.3733
172300	7.84667	12.67	-72.1567	5.06667	-16.7033	-72.69
172400	12.97	13.93	-71.8767	1.64334	-15.64	-72.97
172500	10.3167	12.6433	-72.2733	0.523333	-13.81	-73.36
172600	10.7033	11.9633	-72.3933	0.513331	-15.72	-72.7433
172700	12.64	10.9967	-72.3	1.33666	-16.9033	-72.57
172800	14.1567	8.73666	-72.4	3.68333	-17.9567	-71.8233
172900	14.53	8.05667	-71.9433	2.07666	-13.6933	-72.9867
173000	13.5133	11.5667	-72.07	0.920002	-12.38	-73.2667
173100	14.5167	6.25333	-72.11	0.903334	-13.17	-72.9933
173200	12.3667	6.73	-73.1933	-2.99667	-10.45	-73.6133
173300	9.39333	7.19	-73.39	-2.47	-12.1067	-72.86
173400	8.17001	4.58	-73.6367	-2.55	-12.5767	-73.1333
173500	10.7867	3.27	-73.6767	-4.28667	-11.8933	-72.87
173600	10.43	3.34333	-73.5	-4.56333	-13.8633	-72.41
173700	12.7633	2.59333	-72.35	0.0566622	-12.48	-73.21
173800	14.9467	0.203334	-72.57	0.829999	-9.54667	-73.7833
173900	11.7267	2.37667	-72.8833	2.76	-7.61333	-73.5233
174000	8.50667	1.03667	-72.9167	1.95333	-6.73667	-73.9467
174100	10.2667	0.703334	-73.39	1.70667	-7.07	-73.0933
174200	10.0767	2.06667	-73.3167	2.21667	-8.73333	-73.7067
174300	9.17	2.42666	-73.1633	5.23667	-6.15667	-73.4233
174400	11.7667	4.96	-72.7533	7.34333	-6.23333	-73.2067
174500	7.40667	3.45667	-73.8167	7.37333	-4.12667	-73.6233
174600	7.30667	2.19	-73.73	8.53667	-6.44334	-73.5933
174700	9.56667	3.28667	-73.26	8.41334	-9.48	-72.98
174800	9.59	4.30333	-73.3467	9.73333	-6.38333	-73.24
174900	7.96	7.05	-73.4733	9.52333	-8.51333	-73.1933
175000	7.04667	4.01333	-73.7967	10.2667	-8.91	-72.8767
175100	8.83333	4.65	-73.51	10.3733	-7.80667	-73.1467
175200	7.11	2.65334	-74.07	10.37	-5.54667	-73.28
175300	4.10333	1.36666	-74.23	10.6233	-6.39667	-73.6533
175400	6.47334	1.43	-73.4133	10.7333	-3.29333	-73.6367
175500	6.84333	0.743331	-73.5167	11.17	-7.43667	-72.9133
175600	6.42	6.39	-73.9167	10.2333	-7.74667	-73.32
175700	8.64333	6.31667	-73.6233	9.66667	-5.90333	-73.16
175800	11.0867	6.28667	-73.5733	9.44334	-7.38334	-73.55
175900	8.99333	8.10334	-73.16	6.42666	-7.79	-73.41
176000	9.50333	8.87667	-72.8233	6.58667	-11.29	-73.8533
176100	7.17333	6.54	-73.4533	7.36	-10.6233	-73.42
176200	6.04	7.58333	-73.2933	3.86	-10.37	-73.62
176300	5.41333	9.55333	-73.3967	5.33	-6.51	-73.7733
176400	5.94333	7.12667	-73.64	7.56333	-8.29667	-73.1067
176500	3.42666	7.83667	-73.88	4.96333	-8.76	-73.4767
176600	5.39	5.3	-74.1233	6.61	-7.37	-73.6467
176700	8.94667	8.09334	-73.7867	5.53667	-9.03667	-73.74
176800	6.38667	7.25	-73.94	4.74333	-11.0767	-73.1567
176900	5.69667	10.95	-73.7067	7.36667	-7.58334	-73.1433
177000	4.04	8.28667	-73.31	4.64333	-2.62	-74.1533
177100	3.17333	5.46	-73.7333	5.98333	-3.57	-73.84
177200	5.79	7.80333	-72.9067	6.44667	-2.43667	-74.06
177300	5.19667	8.76667	-72.7567	6.44	-3.77333	-74.1567
177400	6.54	6.06667	-73.8367	7.65	-5.46667	-73.52
177500	9.10333	6.25334	-72.7867	5.88667	-6.44667	-73.6733
177600	7.2	7.44667	-72.92	7.12667	-5.13333	-73.8067
177700	3.76667	10.1367	-73.9067	6.28	-0.880001	-73.8833
177800	4.43	10.26	-73.7067	4.06667	-0.426662	-73.65
177900	5.89667	10.4767	-73.2467	5.93667	1.43667	-74.1867
178000	4.78333	11.0267	-73.28	7.05667	-0.683331	-73.84
178100	5.88	7.35667	-73.59	9.13666	1.44	-73.8033
178200	8.45333	5.81667	-73.6067	9.56333	-3.21666	-73.67
178300	9.48667	3.83	-73.4833	10.09	-3.13	-73.7467
178400	6.54	5.28333	-73.78	11.1267	-5.51334	-73.7233
178500	3.31333	3.92333	-73.58	13.2267	-8.06	-73.1733
178600	5.10667	-1.02667	-74.2167	10.67	-5.54333	-73.0933
178700	5.72	-2.52	-73.2	11.1467	-6.46667	-73.8867
178800	8.27	0.896667	-73.3233	13.05	-9.64333	-72.48
178900	7.52	3.10333	-73.3133	10.06	-7.33333	-73.2
179000	9.58667	2.84333	-73.5467	8.70333	-3.44333	-73.88
179100	9.9	0.596668	-73.47	7.58333	-2.14667	-73.61
179200	5.75	0.659999	-73.57	5.73	-2.69667	-74.48
179300	3.17666	-0.143333	-73.5533	1.77667	-5.86333	-73.8533
179400	1.02333	-1.95334	-73.2	-2.13333	-4.91667	-74.31
179500	2.73667	-2.16	-73.8	-1.65333	-4.72666	-74.1133
179600	2.3	-1.50667	-73.9733	0.669999	-5.97	-73.74
179700	3.42	-2.63333	-74.3733	0.843334	-6.06667	-74.1633
179800	6.54667	-1.56667	-73.92	1.40333	-4.89334	-74.1867
179900	8.66	-3.43333	-73.2233	0.669997	-4.24	-74.2433
180000	10.9067	-2.09333	-73.5133	3.65667	-5.67	-74.1667
180100	10.4067	-3.82	-73.1467	3.87666	-6.25	-73.86
180200	10.4867	-4.34	-73.5	2.95667	-8.08333	-74.2167
180300	8.68667	-3.38667	-73.1633	5.40667	-5.37	-73.99
180400	7.38	0.413331	-74.01	7.5	-6.84667	-73.6533
180500	9.89	-0.473331	-73.75	9.47333	-7.27	-73.9167
180600	12.4533	-0.389999	-73.23	9.07	-9.28667	-72.65
180700	8.62	-3.04667	-74.0633	10.35	-7.87333	-72.85
180800	6.85	0.0866687	-73.4267	9.51	-9.65333	-73.5333
180900	5.53	-0.28	-74.2067	11.1	-12.3433	-71.7733
181000	9.88334	0.606665	-73.6933	11.0967	-13.2533	-72.2733
181100	10.5167	-0.0500018	-73.2333	12.0533	-12.3367	-72.7567
181200	9.73667	-2.15334	-73.93	10.0333	-13.3267	-72.8933
181300	8.55	0.66	-73.6867	9.14	-12.21	-72.87
181400	8.77334	1.57333	-73.2367	7.89333	-9.12667	-73.33
181500	10.91	1.19667	-72.5767	9.38667	-8.55	-73.0467
181600	9.65333	3.61333	-73.2667	6.46	-4.99667	-73.7067
181700	7.91334	2.25667	-73.6333	4.96	-1.76667	-73.34
181800	6.40333	5.73	-72.96	4.64	-3.52334	-73.56
181900	8.70333	7.10667	-73.09	5.22333	-3.23667	-73.6633
182000	5.51333	9.51667	-73.7067	7.10667	-0.596668	-73.3
182100	3.86333	6.89	-73.8867	6.34667	-3.14667	-74.0067
182200	5.39	8.43333	-73.2733	7.33333	-2.72	-73.8067
182300	6.98333	8.09	-72.77	6.56667	-4.34666	-73.93
182400	8.85	10.81	-72.8667	6.17334	-5.42	-73.97
182500	6.94333	11.2533	-72.5867	6.63334	-4.91	-73.6567
182600	9.08333	8.58	-72.37	4.41333	-5.88333	-74.49
182700	11.23	8.02	-73.1833	2.30667	-5.19	-74.2467
182800	11.64	11.7867	-71.9467	2.09667	-2.95667	-74.09
182900	11.8933	10.74	-72.12	0.306667	-3.59	-73.9733
183000	9.52333	8.75667	-72.59	-0.38	-6.46333	-74.4233
183100	6.25	10.46	-72.9833	-0.133334	-8.69333	-73.92
183200	6.87666	10.3267	-72.6667	0.803335	-9.95667	-73.8633
183300	4.65333	12.8033	-72.74	-0.126666	-10.91	-73.6233
183400	6.08666	14.1867	-72.7733	2.48	-11.2867	-74.0533
183500	3.72	14.9967	-72.1167	5.80334	-12.8767	-72.78
183600	2.44333	19.3867	-71.8367	5.72333	-12.9567	-72.9333
183700	4.08	15.7133	-71.7933	3.6	-10.2133	-73.6067
183800	4.16667	17.0967	-71.9167	3.28667	-9.94667	-73.4533
183900	3.26	18.9567	-72.19	3.09667	-10.0667	-73.43
184000	1.71667	15.4733	-72.25	2.26	-13.0233	-73.3067
184100	4.43333	17.23	-72.41	1.07333	-8.55333	-73.7633
184200	8.52	14.0767	-72.6	1.12	-6.95	-73.5833
184300	10.5	14.6267	-71.9133	2.59667	-9.33	-73.8267
184400	9.02	12.5833	-72.3	2	-10.5733	-74.0333
184500	8.88667	14.7233	-72.25	2.93333	-11.52	-73.3233
184600	8.76	14.9667	-71.94	4.80666	-11.67	-73.2767
184700	6.47	13.2867	-72.6333	7.61	-10.79	-72.6433
184800	6.22333	17.9067	-72.0933	7.05	-10.8433	-73.12
184900	9.13	17.89	-71.3767	3.76	-9.72667	-73.6067
185000	5.64666	20.4667	-71.0533	2.52334	-12.7833	-72.6833
185100	5.86333	20.7	-71.24	3.75334	-15.24	-72.7
185200	6.74667	22.7933	-70.5867	4.70667	-13.7567	-72.4167
185300	7.32667	20.34	-70.4433	5.77667	-13.53	-73.3933
185400	8.65333	15.3633	-71.3567	8.04333	-13.0667	-72.5767
185500	12.5933	15.8967	-71.04	7.89667	-12.41	-72.5133
185600	9.12333	17.64	-71.5933	10.21	-15.4533	-72.0667
185700	10.36	13.52	-72.08	7.75334	-13.0933	-72.5967
185800	5.9	13.58	-73.06	11.03	-12.5	-72.4467
185900	7.23666	13.05	-71.8267	12.5	-11.7133	-72.0233
186000	8.13	13.99	-72.6033	14.14	-11.9067	-71.8533
186100	8.03667	12.23	-72.21	14.1833	-11.69	-71.6533
186200	8.14	12.0533	-72.9367	13.2833	-8.25667	-72.4367
186300	4.12667	14.3933	-72.7333	16.9567	-10.74	-71.67
186400	7.29	16.34	-71.94	18.4133	-8.37667	-71.4933
186500	6.67	17.5867	-71.4133	15.2467	-10.45	-72.51
186600	6.52667	14.8267	-72.26	16.7367	-11.23	-70.82
186700	4.45666	15.65	-72.2567	18.08	-14.3867	-70.28
186800	6.16333	14.1667	-72.5167	16.0933	-13.8733	-71.01
186900	5.15667	12.08	-72.2433	15.49	-11.1767	-71.2333
187000	8.42	9.04333	-73.07	14.11	-11.9433	-71.4733
187100	7.15	12.9133	-72.68	15.2567	-11.66	-71.4367
187200	4.77	13.84	-72.6067	13.4067	-10.67	-72.6667
187300	6.06667	11.2067	-73.08	14.9467	-8.91667	-72.15
187400	4.7	12.4933	-72.7233	14.93	-11.5233	-71.8867
187500	6.08333	12.4233	-72.69	16.5833	-6.88333	-71.7133
187600	5.07333	12.0533	-73.13	17.1533	-4.96333	-71.43
187700	4.59333	11.2433	-73.35	19.11	-5.20667	-71.8267
187800	2.98	11.4667	-73.2533	16.6133	-4.39	-72.0833
187900	4.46667	12.4167	-73.19	13.99	-1.98333	-72.85
188000	4.56667	16.3933	-72.9567	13.6133	-1.23333	-72.8733
188100	4.80333	14.5967	-72.4433	11.5333	-3.83333	-73.3633
188200	3.57334	13.2267	-72.7133	10.7033	-3.4	-73.5633
188300	5.67	10.4433	-73.5967	10.68	-7.94334	-72.6433
188400	8.23667	9.02	-73.1667	8.47333	-7.23	-73.8667
188500	5.81333	6.61667	-73.94	6.74	-7.92667	-73.8967
188600	4.64667	5.59	-73.8267	7.08333	-9.16	-73.3167
188700	3.63	4.54	-73.55	9.44333	-8.95667	-73.5
188800	6.32667	4.72333	-73.12	8.62667	-10.3233	-72.9667
188900	7.16	3.11333	-73.7467	6.10333	-11.2667	-73.3233
189000	6.63	0.169999	-73.61	8.06	-9.79333	-72.96
189100	7.17	1.59666	-73.7233	8.01667	-8.98	-73.3867
189200	7.77333	2.89333	-73.4367	10.21	-6.17334	-73.8833
189300	6.01	-0.773336	-73.8667	11.0567	-5.19667	-73.3467
189400	6.99666	-2.29667	-73.9433	10.4967	-3.67	-73.6833
189500	5.61	-2.00666	-73.8567	9.49667	-4.63	-73.07
189600	3.92	-2.67333	-74.0133	9.15667	-6.25	-73.1433
189700	4.10333	-2.26	-73.6233	7.58	-7.52667	-73.64
189800	5.85333	-0.130001	-73.75	5.43333	-4.57	-73.3
189900	3.32	2.22	-74.3733	6.46	-8.50333	-73.0333
190000	6.66	2.46333	-73.7733	6.21	-7.80333	-73.7467
190100	7.17	2.95	-73.54	5.45667	-3.58333	-73.62
190200	4.35334	-0.453334	-73.87	4.66334	-3.88	-74.2133
190300	6.22	-2.76667	-73.7167	4.70667	-5.53	-74.4267
190400	7.73333	2	-73.81	5.04333	-5.23667	-74.9333
190500	9.43334	4.86	-73.21	1.57	-4.44334	-74.0367
190600	8.68	1.18667	-73.5233	1.48667	-4.47667	-74.0167
190700	7.47	0.253333	-73.57	0.973335	-6.40333	-74.2
190800	7.08333	2.75333	-74.02	2.03667	-5.33	-73.7833
190900	7.12333	3.14	-73.7667	2.19667	-7.4	-73.8
191000	7.11333	3.79667	-73.68	2.96333	-7.16667	-74.2433
191100	7.86	7.91667	-73.1667	1.52	-9.49	-73.8033
191200	6.09333	6.66	-73.77	-1.98667	-9.35667	-73.67
191300	5.73	5.23	-73.94	-3.64	-7.35333	-74.02
191400	6.72667	8.16334	-73.6033	-3.49667	-3.71	-74.04
191500	9.27333	8.85333	-72.92	-6.02	-7.46667	-73.7867
191600	10.9667	9.18666	-72.74	-5.24	-8.03667	-73.29
191700	9.42	8.57	-73.09	-6.1	-7.5	-73.6833
191800	7.20333	6.91333	-73.6933	-2.53333	-10.0867	-73.2
191900	7.53667	6.56333	-73.6133	-1.13333	-8.53	-73.8167
192000	5.23667	10.2967	-73.1033	-0.593333	-8.87667	-74.1167
192100	2	11.66	-73.0433	1.81667	-7.19334	-73.8267
192200	1.03	13.6267	-72.7067	1.86667	-2.24667	-74.29
192300	3.55667	17.0733	-72.09	0.643335	-7.14667	-73.8967
192400	1.21	14.6433	-72.78	0.56	-9.56	-73.1233
192500	-0.44	15.54	-72.8367	2.00333	-7.08333	-73.77
192600	1.54666	13.8867	-72.9567	3.47333	-9.57667	-73.9767
192700	1.32	19.0367	-72.0767	1.54333	-9.28667	-73.2633
192800	-0.706666	15.46	-72.4667	1.23	-5.21667	-74.1633
192900	2.25333	16.54	-72.9	3.15	-5.21333	-73.9733
193000	1.38	15.9633	-72.7967	8.13	-4.15333	-73.9233
193100	3.15	18.31	-71.94	9.97334	-5.45	-73.24
193200	2.9	17.59	-72.2133	7.03	-8.35666	-73.5267
193300	3.66333	19.5033	-71.3667	3.38333	-9.06666	-74.0533
193400	7.46	18.9433	-70.77	6.70667	-11.09	-73.19
193500	4.84334	19.0067	-71.4833	8.36334	-11.9667	-72.82
193600	4.82334	18.49	-71.6867	7.16667	-12.1233	-72.3733
193700	6.59333	17.6767	-71.8833	4.64333	-8.54333	-72.8433
193800	9.67666	17.3267	-71.4967	5.47333	-11.1167	-73.3267
193900	4.92667	19.8533	-71.1367	6.53333	-9.78667	-72.8533
194000	7.23	21.4133	-70.4733	1.54	-7.16667	-73.7467
194100	8.48333	19.58	-70.51	5.17333	-9.89	-73.4633
194200	11.9533	21.1533	-69.8733	6.76333	-10.55	-73.2567
194300	14.1167	19.03	-69.6567	7.66	-10.9733	-73.1167
194400	12.2	17.9667	-70.1133	6.87333	-11.8967	-72.92
194500	9.21667	19.5067	-70.9167	8.05666	-14.06	-72.7467
194600	7.71333	20.2367	-70.4367	5.93333	-12.8133	-72.9933
194700	8.40334	23.16	-70.1467	2.06667	-10.4233	-73.3833
194800	11.53	20.1133	-70.27	2.22	-10.1933	-73.9333
194900	11.0033	17.8133	-70.6133	4.26667	-9.59667	-74.23
195000	11.19	13.42	-71.8667	5.11	-8.54333	-74.2367
195100	12.7867	16.3667	-70.2	3.84667	-7.8	-73.6933
195200	14.1833	16.1533	-71.1333	5.47667	-8.22667	-73.3767
195300	14.03	15.5167	-70.9033	5.95333	-10.93	-73.2233
195400	13.9367	15.78	-70.7933	5	-6.47	-74.1267
195500	9.50667	18.1033	-71.1633	3.00333	-8.01	-74.19
195600	6.72667	21.37	-70.1533	1.96667	-9.36667	-73.7333
195700	8.38334	19.6133	-71.0833	1.23	-8.29666	-73.9033
195800	4.85667	18.6733	-71.7833	3.88667	-6.71333	-73.6067
195900	3.06666	15.2433	-72.73	2.13667	-5.25667	-73.9167
196000	2.74333	15.2567	-72.2633	4.34	-9.16	-73.98
196100	4.94	13.6667	-73.08	2.03667	-7.69667	-74.2733
196200	7.32	12.77	-72.5133	3.98334	-6.61666	-74.5067
196300	10.31	13.8167	-72.1567	2.59	-4.94	-74.3767
196400	8.46333	13.3033	-71.93	5.63	-6.35667	-74.1833
196500	9.83667	11.0467	-72.5733	6.37333	-7.58667	-74.1633
196600	8.26	14.6433	-71.9333	5.93667	-8.38	-73.8033
196700	10.8	12.6333	-72.1	3.09334	-5.72	-73.94
196800	10.25	9.81333	-72.66	1.45667	-5.51333	-74.3867
196900	10.12	10.76	-72.33	-1.28334	-5.65666	-74.1833
197000	11.4567	12.0867	-71.7433	-0.23667	-7.21	-73.99
197100	5.75333	10.96	-72.7867	0.0999997	-5.54	-73.68
197200	5.47334	12.4133	-72.7033	-0.556669	-3.79333	-73.8867
197300	4.60334	13.33	-72.68	2.31	-0.776665	-74.04
197400	3.39	7.78	-73.58	5.43334	-2.84667	-73.9167
197500	3.69	7.73	-72.8533	1.89667	-2.61667	-74.59
197600	3.79667	7.54667	-73.2633	1.63	-1.35667	-74.0233
197700	3.02667	8.10333	-73.0233	4.87667	-5.04666	-73.86
197800	2.96333	10.4233	-73.0767	5.55333	-5.64	-73.7033
197900	3.31334	7.25001	-74.06	9.01667	-7.25333	-73.4233
198000	4.39667	7.64	-73.6133	8.17333	-9.10333	-73.0233
198100	4.76	7.62333	-74.0233	5.12	-10.1167	-73.1433
198200	6.49333	8.70333	-73.3867	4.45667	-8.17333	-73.8533
198300	11.3467	7.59667	-72.85	3.95333	-10.3867	-73.2067
198400	10.43	8.88667	-72.74	6.60333	-11.5333	-73.2767
198500	9.49	12.4833	-71.5567	8.56	-9.75	-72.8633
198600	7.49	12.7267	-72.3733	6.18333	-10.13	-73.2033
198700	7.39	12.6433	-72.4767	3.80333	-6.17667	-73.7767
198800	5.26667	9.39667	-73.0633	7.65333	-7.51333	-73.4533
198900	4.80667	11.1133	-73.4767	11.3233	-8.04666	-73.2367
199000	4.93667	9.79334	-73.5333	12.1067	-7.72333	-72.69
199100	7.84	6.93	-73.3067	11.4667	-6.71667	-72.9067
199200	8.95667	9.37666	-72.8233	12.5067	-4.57667	-73.0033
199300	11.1967	9.96667	-72.38	12.5933	-6.05667	-72.59
199400	11.59	8.20667	-72.7367	9.34667	-7.9	-73.2467
199500	9.68	10.9067	-72.2767	12.4367	-8.14	-72.2667
199600	7.63333	12.75	-72.6033	10.92	-7	-73.36
[truncated: 8,004 more rows]

## Sheet: SI Fig. 13ad
EcOmpF – HOLE profile averaged every 10 ns for the final 300 ns						VpOmpM1 – HOLE profile averaged every 10 ns for the final 300 ns
Z-coordinate / Angstroms	Pore radius / Angstroms	Standard deviation / Angstroms				Z-coordinate / Angstroms	Pore radius / Angstroms	Standard deviation / Angstroms
-35	16.1878	0.664361				-24	12.1774	1.84022
-34.8	16.033	0.664589				-23.8	12.7571	3.19958
-34.6	15.896	0.664167				-23.6	12.8378	3.25333
-34.4	15.7598	0.663561				-23.4	12.3364	2.76778
-34.2	15.6246	0.66248				-23.2	11.8143	2.09816
-34	15.4906	0.661188				-23	11.5178	2.20723
-33.8	15.3576	0.660073				-22.8	11.5907	2.51981
-33.6	15.2255	0.658994				-22.6	12.2192	3.59475
-33.4	15.0951	0.657968				-22.4	11.8776	2.78116
-33.2	14.9657	0.656921				-22.2	11.5413	2.78049
-33	14.8347	0.654109				-22	11.4059	2.62017
-32.8	14.7052	0.651671				-21.8	10.8394	2.02121
-32.6	14.5799	0.65026				-21.6	10.7624	2.05004
-32.4	14.455	0.64851				-21.4	10.7434	2.20119
-32.2	14.3306	0.646855				-21.2	10.3615	1.76275
-32	14.2061	0.644967				-21	10.4312	2.2255
-31.8	14.0814	0.644561				-20.8	10.3412	2.12089
-31.6	13.9594	0.643126				-20.6	10.3132	2.34273
-31.4	13.84	0.64067				-20.4	9.86445	1.31366
-31.2	13.7217	0.638738				-20.2	9.64255	1.05198
-31	13.6046	0.636909				-20	9.51044	1.00621
-30.8	13.4881	0.634737				-19.8	9.41927	0.990221
-30.6	13.3734	0.633602				-19.6	9.50581	1.74973
-30.4	13.2596	0.632823				-19.4	9.42784	1.47055
-30.2	13.1468	0.6322				-19.2	9.20996	0.979591
-30	13.0343	0.630795				-19	9.09779	0.934644
-29.8	12.9226	0.62983				-18.8	9.01161	0.920781
-29.6	12.8112	0.627328				-18.6	8.93982	0.906162
-29.4	12.6997	0.623698				-18.4	8.87083	0.889377
-29.2	12.5893	0.621254				-18.2	8.80306	0.871475
-29	12.4826	0.619739				-18	8.73594	0.85415
-28.8	12.3769	0.618821				-17.8	8.67694	0.840428
-28.6	12.2716	0.61666				-17.6	8.61888	0.830336
-28.4	12.1677	0.613803				-17.4	8.56401	0.827679
-28.2	12.0645	0.611375				-17.2	8.51298	0.825244
-28	11.9619	0.608042				-17	8.46652	0.822945
-27.8	11.8603	0.604226				-16.8	8.42412	0.820959
-27.6	11.7604	0.601				-16.6	8.38552	0.818219
-27.4	11.6614	0.597815				-16.4	8.35244	0.814946
-27.2	11.5637	0.593681				-16.2	8.32336	0.811774
-27	11.467	0.5888				-16	8.28874	0.836355
-26.8	11.372	0.583506				-15.8	8.50411	1.70774
-26.6	11.2783	0.578636				-15.6	8.29191	0.916503
-26.4	11.1871	0.573951				-15.4	8.39217	1.63197
-26.2	11.0974	0.569194				-15.2	8.16571	0.943286
-26	11.0075	0.565037				-15	8.07595	0.920736
-25.8	10.9196	0.562548				-14.8	8.05555	0.924469
-25.6	10.8349	0.557448				-14.6	8.04348	0.919121
-25.4	10.7519	0.551179				-14.4	8.03167	0.916135
-25.2	10.6697	0.544658				-14.2	8.28481	1.86145
-25	10.5906	0.537381				-14	8.0836	1.04346
-24.8	10.5137	0.530404				-13.8	7.98488	0.907181
-24.6	10.4386	0.525125				-13.6	8.1085	1.54111
-24.4	10.3646	0.520609				-13.4	8.07853	1.24631
-24.2	10.2921	0.516289				-13.2	7.9276	0.922219
-24	10.2202	0.510854				-13	7.8523	0.967766
-23.8	10.1485	0.505812				-12.8	7.83234	0.970911
-23.6	10.076	0.50134				-12.6	7.81357	0.965997
-23.4	10.0046	0.495185				-12.4	7.7941	0.961317
-23.2	9.93385	0.488599				-12.2	7.77387	0.955123
-23	9.86265	0.478534				-12	8.04838	2.08452
-22.8	9.79194	0.468221				-11.8	8.06342	1.90208
-22.6	9.72154	0.457285				-11.6	7.75194	1.01082
-22.4	9.6487	0.446665				-11.4	7.62138	0.924517
-22.2	9.5751	0.43699				-11.2	7.56744	0.927721
-22	9.50104	0.427873				-11	7.5268	0.910292
-21.8	9.42599	0.418176				-10.8	7.65122	1.71556
-21.6	9.35192	0.409029				-10.6	8.00102	2.26719
-21.4	9.27902	0.400176				-10.4	7.84252	2.14282
-21.2	9.20474	0.389818				-10.2	7.79643	2.2529
-21	9.12926	0.381146				-10	7.4953	1.57401
-20.8	9.05491	0.372374				-9.8	7.16847	0.901236
-20.6	8.98087	0.365408				-9.6	7.2412	1.52501
-20.4	8.90674	0.358825				-9.4	7.02041	0.923615
-20.2	8.83232	0.355334				-9.2	6.89472	0.838639
-20	8.75574	0.352343				-9	7.16828	1.97834
-19.8	8.67756	0.349218				-8.8	7.06044	1.55241
-19.6	8.59993	0.347436				-8.6	7.03615	1.68135
-19.4	8.52396	0.347768				-8.4	6.95187	1.85995
-19.2	8.44899	0.349837				-8.2	6.68405	0.924032
-19	8.37429	0.353793				-8	6.56642	0.700015
-18.8	8.3024	0.357464				-7.8	6.4899	0.670858
-18.6	8.22856	0.364629				-7.6	6.42196	0.649863
-18.4	8.15878	0.374296				-7.4	6.35509	0.63251
-18.2	8.09123	0.384867				-7.2	6.2955	0.606486
-18	8.01893	0.414392				-7	6.344	1.29705
-17.8	7.95444	0.430695				-6.8	6.26479	0.99421
-17.6	7.89337	0.447263				-6.6	6.07582	0.567632
-17.4	7.81768	0.499307				-6.4	5.972	0.556181
-17.2	7.75444	0.535961				-6.2	5.88441	0.54713
-17	7.7008	0.553095				-6	5.8088	0.52824
-16.8	7.63526	0.596861				-5.8	5.72798	0.511122
-16.6	7.5801	0.627232				-5.6	5.63754	0.496369
-16.4	7.52677	0.657602				-5.4	5.56235	0.49733
-16.2	7.46894	0.680986				-5.2	5.49408	0.487953
-16	7.41028	0.702918				-5	5.43319	0.479616
-15.8	7.33365	0.735753				-4.8	5.38029	0.466547
-15.6	7.26936	0.759729				-4.6	5.31797	0.464261
-15.4	7.21871	0.767944				-4.4	5.26101	0.461853
-15.2	7.16131	0.784578				-4.2	5.21062	0.450643
-15	7.09724	0.808958				-4	5.1623	0.444331
-14.8	7.03053	0.837188				-3.8	5.1116	0.435051
-14.6	6.97237	0.840803				-3.6	5.06188	0.42588
-14.4	6.91887	0.842563				-3.4	5.00357	0.421223
-14.2	6.85363	0.844948				-3.2	4.94567	0.418545
-14	6.79835	0.847184				-3	4.87791	0.420617
-13.8	6.74227	0.843192				-2.8	4.79569	0.433013
-13.6	6.67589	0.833915				-2.6	4.72096	0.43427
-13.4	6.59096	0.830083				-2.4	4.6378	0.43595
-13.2	6.52015	0.815961				-2.2	4.54958	0.439369
-13	6.44933	0.793967				-2	4.45389	0.442414
-12.8	6.3679	0.766977				-1.8	4.35544	0.444189
-12.6	6.26055	0.762556				-1.6	4.24164	0.444031
-12.4	6.1422	0.809074				-1.4	4.16883	0.436674
-12.2	6.04396	0.778631				-1.2	4.07951	0.429723
-12	5.94914	0.748523				-1	3.95622	0.464254
-11.8	5.84379	0.720424				-0.8	3.89458	0.462657
-11.6	5.73898	0.69528				-0.6	3.823	0.461367
-11.4	5.64508	0.670965				-0.4	3.7606	0.452909
-11.2	5.54749	0.654781				-0.2	3.71487	0.445517
-11	5.4563	0.644895				-8.52651e-14	3.54762	0.460974
-10.8	5.35388	0.630031				0.2	3.66582	0.433224
-10.6	5.25132	0.615238				0.4	3.68305	0.437143
-10.4	5.15421	0.598477				0.6	3.68512	0.43444
-10.2	5.06065	0.580067				0.8	3.69169	0.435266
-10	4.9657	0.576293				1	3.7308	0.436556
-9.8	4.86063	0.573608				1.2	3.76648	0.422603
-9.6	4.76008	0.563695				1.4	3.8095	0.418602
-9.4	4.66105	0.547904				1.6	3.87457	0.433824
-9.2	4.57105	0.531813				1.8	3.92052	0.452429
-9	4.48455	0.514512				2	3.97034	0.469689
-8.8	4.39591	0.498011				2.2	4.01682	0.496755
-8.6	4.3026	0.49043				2.4	4.05712	0.519719
-8.4	4.2086	0.482341				2.6	4.10849	0.531859
-8.2	4.11857	0.472973				2.8	4.13846	0.548223
-8	4.02958	0.466461				3	4.15301	0.564933
-7.8	3.94199	0.463763				3.2	4.17232	0.575554
-7.6	3.84459	0.468506				3.4	4.21577	0.585821
-7.4	3.7503	0.472657				3.6	4.23601	0.602833
-7.2	3.66537	0.475671				3.8	4.24304	0.619018
-7	3.57749	0.487945				4	4.2582	0.632736
-6.8	3.49885	0.496076				4.2	4.27143	0.647891
-6.6	3.42393	0.509934				4.4	4.28535	0.665337
-6.4	3.34748	0.527307				4.6	4.32558	0.676194
-6.2	3.27313	0.545819				4.8	4.36848	0.700788
-6	3.18823	0.562307				5	4.40729	0.725238
-5.8	3.11545	0.575937				5.2	4.45007	0.751524
-5.6	3.03716	0.586759				5.4	4.4932	0.776624
-5.4	2.96711	0.598242				5.6	4.54029	0.809828
-5.2	2.89724	0.608024				5.8	4.65558	1.11549
-5	2.83148	0.614216				6	4.75533	1.64519
-4.8	2.76549	0.619997				6.2	4.65178	0.931983
-4.6	2.70408	0.6214				6.4	4.81281	1.48175
-4.4	2.64676	0.621404				6.6	4.74247	1.333
-4.2	2.59623	0.617702				6.8	4.67655	0.931951
-4	2.53943	0.611257				7	4.69289	0.960813
-3.8	2.47297	0.599724				7.2	4.69342	0.99129
-3.6	2.42099	0.594519				7.4	4.714	1.02619
-3.4	2.37279	0.596958				7.6	4.8115	1.31574
-3.2	2.34003	0.583969				7.8	4.91047	1.81409
-3	2.30226	0.591827				8	4.84435	1.54633
-2.8	2.27878	0.580941				8.2	4.90656	2.11234
-2.6	2.26039	0.567918				8.4	4.69682	1.2593
-2.4	2.23772	0.550844				8.6	4.84755	1.78643
-2.2	2.22593	0.534181				8.8	4.89165	1.84715
-2	2.21433	0.51926				9	5.19947	2.46002
-1.8	2.20373	0.509787				9.2	5.47815	3.01761
-1.6	2.19912	0.502549				9.4	5.20137	2.75017
-1.4	2.20247	0.492509				9.6	5.16014	2.50741
-1.2	2.19225	0.509527				9.8	5.69836	3.4426
-1	2.17804	0.537682				10	6.0206	4.01631
-0.8	2.13479	0.586945				10.2	5.56928	3.86249
-0.6	2.10948	0.632654				10.4	5.03381	2.86872
-0.4	2.1019	0.662029				10.6	5.03396	3.01418
-0.2	2.0671	0.693785				10.8	4.89808	2.84236
4.9738e-13	2.02423	0.713275				11	5.08862	2.88725
0.2	2.09637	0.714273				11.2	5.37668	3.45715
0.4	2.1184	0.725682				11.4	4.96304	3.07347
0.6	2.1583	0.728096				11.6	4.90899	2.36484
0.8	2.17611	0.742746				11.8	5.59465	3.70052
1	2.19125	0.738603				12	5.25827	3.27598
1.2	2.20107	0.730036				12.2	5.27512	2.95472
1.4	2.20856	0.705411				12.4	5.57883	3.23467
1.6	2.21712	0.711529				12.6	5.78551	3.78738
1.8	2.22786	0.711119				12.8	5.3978	3.52155
2	2.24111	0.718673				13	4.75323	2.60429
2.2	2.26199	0.714003				13.2	4.86536	2.32418
2.4	2.31688	0.74102				13.4	5.38681	3.27255
2.6	2.3435	0.77263				13.6	5.22893	3.20014
2.8	2.37291	0.798919				13.8	5.30672	3.29563
3	2.4402	0.809589				14	5.14883	3.14228
3.2	2.53018	0.848895				14.2	4.86409	2.79299
3.4	2.6119	0.830388				14.4	4.70135	2.31886
3.6	2.69033	0.832866				14.6	4.70594	2.32662
3.8	2.78086	0.827325				14.8	4.74993	2.34858
4	2.82048	0.826671				15	5.03055	2.66616
4.2	2.84738	0.82574				15.2	5.46056	3.69135
4.4	2.87526	0.839626				15.4	4.86818	2.75922
4.6	2.9119	0.840789				15.6	5.15803	2.51223
4.8	2.93478	0.850439				15.8	6.08817	3.86789
5	2.9546	0.872588				16	5.88289	3.67958
5.2	2.9871	0.886989				16.2	5.91648	3.80569
5.4	3.12173	1.23975				16.4	5.62692	2.78312
5.6	3.45928	3.04965				16.6	6.37251	3.87288
5.8	3.24688	2.12442				16.8	6.12242	3.24391
6	3.20949	1.06793				17	6.46658	3.63009
6.2	3.45431	2.19065				17.2	6.24094	3.36186
6.4	3.64711	2.92185				17.4	6.57957	3.2949
6.6	3.52748	2.29896				17.6	7.08056	4.00026
6.8	3.42641	1.04724				17.8	6.72692	3.50471
7	3.51032	1.03604				18	6.63682	3.48084
7.2	3.56655	1.04816				18.2	6.24911	2.72717
7.4	3.63187	1.05599				18.4	6.61208	3.43676
7.6	3.68658	1.07542				18.6	6.31145	3.14029
7.8	3.77292	1.06297				18.8	6.17548	2.65342
8	3.89689	1.199				19	6.49201	2.80163
8.2	4.12252	2.41728				19.2	7.05419	3.71232
8.4	3.95474	1.15072				19.4	7.05668	3.88688
8.6	4.0174	1.1698				19.6	6.5773	3.23123
8.8	4.17441	1.57868				19.8	6.51517	2.84988
9	4.47679	3.22742				20	7.06056	3.24092
9.2	4.31627	1.28298				20.2	7.81523	4.47031
9.4	4.55357	2.53377				20.4	7.11457	3.52964
9.6	4.3704	1.26663				20.6	7.44182	3.52286
9.8	4.40539	1.32701				20.8	8.70155	5.12056
10	4.44369	1.38513				21	8.17038	4.91859
10.2	4.50175	1.44533				21.2	7.313	4.13116
10.4	4.53983	1.50711				21.4	7.78963	4.0483
10.6	4.5777	1.56976				21.6	8.12802	4.92983
10.8	4.61958	1.6265				21.8	6.66513	3.13371
11	4.66495	1.67883				22	6.9574	3.30036
11.2	4.71205	1.73207				22.2	7.71402	4.12229
11.4	4.76991	1.77468				22.4	7.69628	4.64123
11.6	4.82878	1.8166				22.6	6.80235	3.19387
11.8	4.88891	1.85977				22.8	7.40603	3.55701
12	4.95475	1.89254				23	8.08938	4.50565
12.2	5.03429	1.91991				23.2	7.86585	4.13862
12.4	5.11804	1.95141				23.4	7.4455	3.8545
12.6	5.20296	1.98073				23.6	7.20882	3.30877
12.8	5.27512	2.01203				23.8	7.5376	3.25095
13	5.36182	2.02342				24	8.80992	3.72742
13.2	5.45611	2.03362				24.2	10.2136	5.25146
13.4	5.52869	2.06804				24.4	9.06872	4.24537
13.6	5.62633	2.0849				24.6	9.31867	4.33177
13.8	5.72865	2.10092				24.8	9.49464	4.03074
14	5.80767	2.13494				25	9.51913	3.74225
14.2	5.92287	2.13926				25.2	10.4645	4.15488
14.4	6.02164	2.1541				25.4	11.3761	4.89283
14.6	6.10578	2.1903				25.6	13.5094	6.67339
14.8	6.18554	2.22956				25.8	11.2585	4.68018
15	6.27756	2.25829
15.2	6.37857	2.27725
15.4	6.48586	2.29448
15.6	6.6226	2.31079
15.8	6.71654	2.34136
16	6.80835	2.3759
16.2	6.92373	2.3745
16.4	7.02009	2.40217
16.6	7.09671	2.42734
16.8	7.21696	2.41913
17	7.3229	2.4238
17.2	7.59805	2.32794
17.4	7.76631	2.35033
17.6	7.91911	2.32367
17.8	8.01288	2.35326
18	8.17935	2.4292
18.2	8.48979	3.06297
18.4	8.61751	2.85468
18.6	8.73346	3.14873
18.8	8.70523	2.27087
19	9.01333	2.3422
19.2	9.39205	3.5284
19.4	9.32636	2.94555
19.6	9.40393	2.8234
19.8	9.71688	3.42585
20	9.81087	3.98699
20.2	9.60114	2.68604
20.4	9.71658	3.02593
20.6	9.70761	2.32963
20.8	10.0212	2.76416
21	10.1425	3.12238
21.2	10.0974	2.28577
21.4	10.3002	2.44094
21.6	10.7852	3.69472
21.8	10.6512	3.39494
22	10.5125	2.40057
22.2	10.7064	2.53305
22.4	11.0219	3.28885
22.6	11.0342	2.88511
22.8	11.303	3.42169
23	11.3651	2.88563
23.2	11.4341	2.46622
23.4	11.5995	2.67872
23.6	11.6277	2.34955
23.8	11.8154	2.28148
24	12.2794	2.57278
24.2	12.5971	3.48325
24.4	12.4439	2.78622
24.6	12.4239	2.07573
24.8	12.6229	2.06609
25	13.21	2.86926
25.2	13.2808	2.99863
25.4	13.4613	2.60267
25.6	13.466	1.9368
25.8	13.5998	1.68623
26	13.7894	2.2079
26.2	13.8697	1.59034
26.4	14.5543	3.11613
26.6	14.4268	2.91887
26.8	14.3961	2.28866
27	14.9393	3.70016
27.2	15.0142	3.28622
27.4	15.4385	4.09209
27.6	15.5476	4.42344
27.8	15.2454	3.7709
28	14.8918	2.74857
28.2	14.9637	2.273
28.4	15.1065	2.79391
28.6	14.9921	1.36795
28.8	15.1408	1.37589
29	15.315	1.4204
29.2	15.6367	1.93894
29.4	16.2505	3.2734
29.6	16.7134	4.43689
29.8	16.2012	2.65519
30	16.855	4.47633
30.2	16.4961	3.22421
30.4	16.9829	3.75201
30.6	17.0259	4.14006
30.8	16.8979	3.50768
31	17.0229	3.32025
31.2	17.1977	3.72057
31.4	16.5032	0.544821
31.6	16.6658	0.551366
31.8	16.8256	0.554451
32	16.9856	0.55854
32.2	17.1467	0.562794
32.4	17.3091	0.567541
32.6	17.4737	0.571037
32.8	17.638	0.574163
33	17.8058	0.578426
33.2	18.0474	0.658256
33.4	18.5691	1.9996
33.6	19.03	3.17203
33.8	18.5298	0.580009
34	18.9445	1.04145
34.2	19.9939	3.84896
34.4	19.0973	0.57569
34.6	19.281	0.561028
34.8	19.6894	1.23061
35	20.0389	2.1472
35.2	20.352	1.7342
35.4	20.7383	3.02871
35.6	20.4185	0.82039
35.8	21.1667	2.16713
36	21.9542	3.87448
36.2	21.5519	3.2281
36.4	21.0019	0.615779
36.6	21.4629	1.58969
36.8	21.836	2.56853
37	22.3058	2.37191
37.2	22.2295	2.23511
37.4	22.6939	2.40095
37.6	23.1861	2.53427
37.8	22.9772	2.8018
38	22.5381	0.257563
38.2	22.7173	0.259454
38.4	22.8951	0.25854
38.6	23.2422	0.698229
38.8	24.2236	3.08982
39	23.4735	0.343372
39.2	24.1382	1.67595
39.4	25.0692	3.01345
39.6	25.8683	4.05254
39.8	24.139	0.261643

## Sheet: SI Fig. 13be
VpOmpM1			EcOmpF
Residue Index	Average RMSF / Angstroms	Standard deviation / Angstroms	Residue Number	Average RMSF / Angstroms	Standard Deviation / Angstroms
116	0.827436	0.0146565	1	0.581	0.0441701
117	0.736177	0.0188572	2	0.614333	0.109024
118	0.763443	0.0321242	3	0.711	0.111772
119	0.784005	0.0921535	4	0.590333	0.0275379
120	0.766028	0.106254	5	0.63	0.0546717
121	0.740317	0.0833299	6	0.772333	0.0535195
122	0.63004	0.0655602	7	1.23967	0.269155
123	0.636786	0.0629858	8	0.768	0.00916515
124	0.647311	0.0284172	9	0.532667	0.0238607
125	0.619705	0.0482504	10	0.536333	0.0416453
126	0.691168	0.0536547	11	0.484333	0.0225019
127	0.718123	0.0503232	12	0.479667	0.0110151
128	0.792069	0.0499933	13	0.457667	0.0160104
129	0.934332	0.158293	14	0.478	0.00984886
130	0.992071	0.173902	15	0.611667	0.023029
131	1.40339	0.275052	16	0.486333	0.0249867
132	1.52827	0.312424	17	0.439667	0.0183394
133	1.69464	0.285688	18	0.430333	0.0134288
134	2.01283	0.122628	19	0.412333	0.00208167
135	1.45913	0.173964	20	0.423	0.00264575
136	1.51159	0.193285	21	0.447667	0.0080829
137	1.81693	0.245115	22	0.496667	0.0185831
138	1.92426	0.0560826	23	0.601667	0.0125033
139	2.04573	0.320903	24	0.864	0.0835225
140	1.48112	0.268074	25	1.73	0.263545
141	1.2665	0.0507969	26	2.42033	0.117142
142	1.05009	0.077923	27	2.516	0.0915369
143	1.01179	0.0443438	28	2.132	0.553197
144	0.814904	0.0192095	29	2.08767	0.45076
145	0.677134	0.0496206	30	1.41667	0.297551
146	0.680686	0.0480192	31	1.15533	0.23099
147	0.67901	0.0813825	32	0.938667	0.189948
148	0.653051	0.059	33	0.930667	0.158105
149	0.664836	0.0613499	34	1.22833	0.378355
150	0.657927	0.0852318	35	0.83	0.124012
151	0.615295	0.0528874	36	0.589333	0.00907377
152	0.617186	0.0343574	37	0.429	0.00458258
153	0.64104	0.016605	38	0.429333	0.00550757
154	0.717482	0.0562427	39	0.395667	0.0061101
155	0.775761	0.112409	40	0.407667	0.0085049
156	0.698425	0.0938656	41	0.400333	0.0135769
157	0.712252	0.0452009	42	0.459667	0.00665833
158	0.937077	0.0791387	43	0.460333	0.0135031
159	0.90167	0.0592592	44	0.432667	0.0161967
160	0.685193	0.030907	45	0.444667	0.0125831
161	0.732714	0.0682387	46	0.489	0.0115326
162	0.709281	0.0692935	47	0.542667	0.0360046
163	0.620168	0.0414219	48	0.530333	0.0357258
164	0.593135	0.0317951	49	0.487	0.020664
165	0.604944	0.0271468	50	0.598333	0.0258908
166	0.698817	0.0746158	51	0.612667	0.0420991
167	0.768391	0.0306547	52	0.812	0.0664304
168	0.851746	0.0488836	53	1.03767	0.106369
169	0.820833	0.0831968	54	0.882	0.0301993
170	0.860294	0.0652571	55	0.615333	0.0340783
171	0.738781	0.0237536	56	0.547	0.0261534
172	0.720938	0.0168275	57	0.47	0.017088
173	0.792372	0.0160674	58	0.440333	0.0236291
174	0.878995	0.0669179	59	0.459333	0.0137961
175	1.01623	0.103521	60	0.406667	0.00404145
176	1.17816	0.165482	61	0.383333	0.00351188
177	1.68927	0.0634099	62	0.386	0.006245
178	1.52098	0.232752	63	0.406667	0.0141539
179	1.17711	0.176718	64	0.427333	0.0080829
180	0.909654	0.0832487	65	0.427333	0.016563
181	0.763996	0.0297374	66	0.437	0.0234307
182	0.745489	0.0503336	67	0.468	0.00953939
183	0.754262	0.0533647	68	0.471333	0.0313422
184	0.749278	0.0357366	69	0.569	0.0562406
185	0.589507	0.0333188	70	0.542333	0.0390043
186	0.585156	0.0357821	71	0.535333	0.041138
187	0.58246	0.0361244	72	0.724333	0.122769
188	0.601632	0.0293603	73	1.084	0.340357
189	0.663878	0.0381976	74	1.19	0.455665
190	0.71674	0.0275112	75	0.995333	0.487793
191	0.842287	0.0583106	76	1.09867	0.256691
192	1.02852	0.0593098	77	1.08	0.062554
193	1.37192	0.0952536	78	0.794667	0.057977
194	1.68056	0.259933	79	0.526	0.0461194
195	1.26749	0.0541149	80	0.539	0.0501099
196	0.90085	0.0482733	81	0.454333	0.0517912
197	0.782566	0.0293375	82	0.421333	0.00907377
198	0.701755	0.0141293	83	0.411	0.00360555
199	0.650644	0.00404543	84	0.384	0.00264575
200	0.620723	0.0285236	85	0.394667	0.00945163
201	0.60514	0.0196726	86	0.404333	0.0115902
202	0.599491	0.0213141	87	0.454667	0.0170978
203	0.570092	0.01124	88	0.5	0.0285832
204	0.637282	0.0196524	89	0.585	0.03995
205	0.569834	0.0107827	90	0.653667	0.0496622
206	0.558335	0.00804021	91	0.862	0.0579396
207	0.57163	0.0100813	92	0.926	0.051643
208	0.62468	0.0106091	93	0.810667	0.0610928
209	0.654752	0.0125136	94	0.692	0.0563205
210	0.597116	0.0163558	95	0.6	0.0471487
211	0.604225	0.0270805	96	0.531	0.0470319
212	0.621012	0.0326209	97	0.446333	0.0320364
213	0.592607	0.0193783	98	0.387	0.013
214	0.589637	0.0303222	99	0.402333	0.0125033
215	0.856147	0.102926	100	0.379667	0.0155027
216	0.645114	0.0261915	101	0.421	0.019
217	0.604714	0.0127771	102	0.45	0.0180278
218	0.631387	0.0406834	103	0.447333	0.0237557
219	0.649373	0.0646273	104	0.492333	0.0394631
220	0.626764	0.0567542	105	0.523667	0.0562257
221	0.613916	0.0474092	106	0.551333	0.0730502
222	0.678986	0.0638332	107	0.673333	0.164573
223	0.736015	0.0644548	108	0.607	0.0890674
224	0.889765	0.0775707	109	0.908667	0.337707
225	1.16331	0.102669	110	1.219	0.572083
226	2.17323	0.17001	111	0.987667	0.189363
227	1.9912	0.163485	112	1.00633	0.275264
228	1.38848	0.0386268	113	1.32333	0.595661
229	1.05695	0.0439199	114	1.35133	0.701936
230	0.944908	0.0542085	115	1.25267	0.588048
231	0.791501	0.069783	116	1.64367	1.06349
232	0.708744	0.0492185	117	1.19233	0.54511
233	0.734068	0.0524759	118	1.271	0.511205
234	0.641028	0.0472399	119	2.788	1.59783
235	0.655497	0.0569931	120	2.932	0.80406
236	0.674714	0.0647179	121	2.69433	0.625965
237	0.681066	0.0408838	122	2.75833	0.784058
238	0.716724	0.0521488	123	1.928	0.507003
239	0.747769	0.0429181	124	1.51867	0.596605
240	0.765285	0.0510143	125	0.622333	0.0878882
241	0.773203	0.0389288	126	0.508667	0.0696012
242	0.819496	0.041153	127	0.579333	0.072037
243	0.810923	0.0696209	128	0.578	0.14686
244	0.85878	0.0863867	129	0.482667	0.0300056
245	1.0078	0.0783281	130	0.533333	0.0535288
246	0.994423	0.0803562	131	0.547667	0.0533791
247	1.07018	0.129257	132	0.441	0.0208087
248	1.09861	0.17613	133	0.461	0.0330454
249	1.23985	0.107358	134	0.498	0.0386264
250	1.12754	0.0699495	135	0.568	0.0424617
251	0.899818	0.0608858	136	0.46	0.0373229
252	0.934316	0.087049	137	0.455333	0.0414769
253	0.87574	0.0449197	138	0.468667	0.0473533
254	0.743082	0.053283	139	0.519667	0.0586202
255	0.712893	0.057773	140	0.539	0.0582323
256	0.661145	0.0354816	141	0.636	0.0553263
257	0.692769	0.0541128	142	0.775	0.0458258
258	0.731143	0.0350326	143	0.853667	0.0386566
259	0.833727	0.0402496	144	0.868667	0.0382143
260	0.87672	0.0452259	145	0.946667	0.0185562
261	1.01594	0.0680974	146	1.13967	0.0309246
262	1.10897	0.115016	147	1.19433	0.0427356
263	1.35677	0.162617	148	1.03367	0.0807733
264	1.668	0.275468	149	1.07533	0.0631057
265	1.87482	0.295812	150	0.948667	0.058321
266	1.5133	0.161032	151	0.768	0.0829397
267	1.07077	0.118961	152	0.705	0.0670895
268	0.936183	0.0795458	153	0.655333	0.0596518
269	0.833836	0.0683505	154	0.559	0.0590254
270	0.778062	0.039364	155	0.519	0.0606548
271	0.740824	0.0226126	156	0.451	0.0501199
272	0.673872	0.0188726	157	0.469667	0.0696156
273	0.742166	0.0524872	158	0.511333	0.0515202
274	0.788088	0.0541948	159	0.638	0.0856329
275	0.774881	0.0752654	160	0.651333	0.0910073
276	0.829337	0.0819028	161	0.737333	0.191147
277	0.893384	0.0750973	162	0.982333	0.428263
278	1.04621	0.0618642	163	1.11067	0.531298
279	1.04063	0.0884025	164	1.30833	0.601666
280	1.08294	0.0681864	165	1.13667	0.507933
281	1.06467	0.0512571	166	0.984667	0.437796
282	1.13705	0.0464177	167	0.902667	0.34282
283	1.45075	0.123029	168	0.852333	0.395455
284	1.90894	0.294787	169	0.826333	0.374772
285	2.3591	1.03073	170	0.737667	0.255206
286	2.17973	1.09013	171	0.681333	0.125954
287	1.85126	0.922623	172	0.594	0.0819085
288	1.86112	0.839757	173	0.624667	0.0452143
289	1.52946	0.399219	174	0.525333	0.0672409
290	1.38519	0.117359	175	0.524333	0.0610765
291	1.22931	0.116749	176	0.513333	0.0553655
292	0.954371	0.127991	177	0.519	0.0515655
293	0.931313	0.0831422	178	0.588667	0.0725695
294	0.832896	0.0740417	179	0.697667	0.0881495
295	0.754549	0.038764	180	0.731	0.0920489
296	0.754379	0.0330605	181	0.913667	0.0803389
297	0.70506	0.0206829	182	1.19567	0.0846188
298	0.690674	0.0158725	183	1.45567	0.035019
299	0.68706	0.0316313	184	1.15567	0.0500033
300	0.773922	0.0516383	185	0.910333	0.0568888
301	0.847554	0.0673063	186	0.802667	0.0522047
302	0.997553	0.0992863	187	0.678667	0.0647328
303	1.15592	0.0976591	188	0.594333	0.0612563
304	1.34923	0.125838	189	0.545667	0.0472476
305	1.55587	0.177905	190	0.468333	0.0534072
306	1.21235	0.16573	191	0.492333	0.0654243
307	0.939937	0.0696224	192	0.566	0.0645058
308	0.952016	0.159769	193	0.554333	0.0630582
309	0.872027	0.0924526	194	0.548333	0.0602107
310	0.830845	0.0597124	195	0.632333	0.129137
311	0.716668	0.0449997	196	0.811667	0.300881
312	0.598218	0.0394831	197	0.985	0.456836
313	0.639613	0.0397021	198	1.198	0.564899
314	0.69157	0.0613239	199	1.25567	0.696746
315	0.76049	0.0144938	200	1.07933	0.60003
316	0.847439	0.0493876	201	1.209	0.648793
317	0.985337	0.0480234	202	1.467	0.860887
318	1.2171	0.0710812	203	1.498	0.984671
319	1.10379	0.065026	204	1.66467	0.948211
320	1.03278	0.11649	205	1.574	0.976885
321	0.910873	0.0772591	206	1.439	0.62941
322	0.810951	0.0807361	207	1.24233	0.444527
323	0.74652	0.0655147	208	1.162	0.234955
324	0.678748	0.0581799	209	0.944	0.262741
325	0.633151	0.0624679	210	0.705333	0.11102
326	0.618601	0.0509644	211	0.588333	0.0499032
327	0.67121	0.0498413	212	0.542667	0.0765593
328	0.737586	0.0352331	213	0.551667	0.0761993
329	0.759047	0.0707573	214	0.534333	0.0400666
330	0.831843	0.133218	215	0.499	0.0270555
331	0.899687	0.137692	216	0.530667	0.0406735
332	1.03796	0.160304	217	0.791333	0.0706847
333	1.30674	0.202223	218	0.739667	0.120732
334	1.04975	0.170964	219	0.741667	0.095296
335	1.09213	0.169218	220	0.789667	0.0686756
336	1.01335	0.131218	221	0.959	0.0675574
337	1.26823	0.194864	222	1.17567	0.063264
338	1.44056	0.236491	223	1.36667	0.053454
339	1.46407	0.301238	224	1.09533	0.0124231
340	1.22689	0.218167	225	0.899	0.0735323
341	1.03165	0.147767	226	0.779333	0.0847722
342	0.900407	0.133032	227	0.716333	0.0928781
343	0.840342	0.133519	228	0.705333	0.119976
344	0.784197	0.122778	229	0.666	0.104843
345	0.7431	0.0771076	230	0.59	0.0629524
346	0.737885	0.0540871	231	0.554667	0.0545191
347	0.68622	0.0210259	232	0.661	0.0245561
348	0.666423	0.037152	233	0.565667	0.0330807
349	0.652295	0.0487598	234	0.545667	0.0378462
350	0.706954	0.052546	235	0.575333	0.0599694
351	0.727511	0.0603329	236	0.715667	0.195919
352	0.772459	0.0706891	237	0.798	0.305334
353	0.895681	0.069324	238	0.759667	0.21866
354	0.86899	0.0770355	239	0.858667	0.196582
355	0.763718	0.0520686	240	0.806333	0.104735
356	0.801488	0.0128744	241	1.00933	0.106039
357	0.753865	0.0207315	242	1.222	0.143628
358	0.711526	0.010374	243	1.63233	0.329667
359	0.686904	0.0355504	244	2.06267	0.584103
360	0.701931	0.069741	245	1.97533	0.623068
361	0.670801	0.0513498	246	1.74033	0.496736
362	0.715556	0.0612312	247	1.439	0.362504
363	0.912585	0.102015	248	1.12	0.200958
364	0.971051	0.13653	249	0.948	0.29541
365	0.9892	0.181257	250	0.806667	0.269341
366	1.04085	0.251042	251	0.682333	0.133927
367	1.29339	0.462048	252	0.636	0.0610246
368	1.29845	0.414011	253	0.603667	0.0259294
369	1.39122	0.435802	254	0.552333	0.0230723
370	1.34704	0.390822	255	0.552333	0.028589
371	1.27816	0.362315	256	0.539333	0.0254231
372	1.4328	0.216934	257	0.582333	0.023029
373	1.04227	0.0929545	258	0.575333	0.0445009
374	0.883592	0.0626471	259	0.585333	0.0181751
375	0.800571	0.0561617	260	0.586	0.0451774
376	0.758161	0.0628751	261	0.640667	0.0635007
377	0.757081	0.0555313	262	0.659333	0.0765136
378	0.726397	0.0399592	263	0.736667	0.0287286
379	0.719698	0.0211812	264	0.860333	0.0950386
380	0.725978	0.0443836	265	0.931	0.0991817
381	0.723945	0.0588402	266	1.17467	0.177103
382	0.726661	0.095626	267	1.15233	0.20534
383	0.699003	0.0764648	268	0.966	0.182074
384	0.729961	0.074021	269	0.765	0.134257
385	0.736293	0.0368507	270	0.650667	0.0815128
386	0.874074	0.0544931	271	0.615333	0.0322542
387	0.824204	0.0567939	272	0.616	0.0600583
388	0.855474	0.0427846	273	0.595333	0.0341955
389	0.706673	0.0272444	274	0.572333	0.0263502
390	0.659578	0.0388923	275	0.537333	0.0381881
391	0.700452	0.0244618	276	0.591333	0.0701166
392	0.7019	0.00504252	277	0.559	0.0226495
393	0.7412	0.0199116	278	0.542	0.0242487
394	0.700421	0.0627272	279	0.555333	0.0315331
395	0.71996	0.0713596	280	0.600333	0.0291433
396	0.730909	0.0862464	281	0.718667	0.067951
397	0.75342	0.0754995	282	0.917667	0.0323934
398	0.891656	0.0217665	283	0.937	0.0295127
399	0.914653	0.0349476	284	1.19	0.0612454
400	0.866123	0.0347055	285	1.327	0.195056
401	0.877886	0.064482	286	1.17767	0.213657
402	0.882047	0.0885385	287	0.961	0.104
403	0.929618	0.0792579	288	0.737	0.0466047
404	1.14795	0.107138	289	0.678333	0.0737586
405	1.10959	0.12701	290	0.598667	0.0612726
406	1.0893	0.119854	291	0.603667	0.05058
407	1.10572	0.107378	292	0.609	0.0210713
408	1.08935	0.158395	293	0.543333	0.00929157
409	1.16783	0.253978	294	0.57	0.0350286
410	1.02321	0.2185	295	0.584	0.0181934
411	0.842605	0.104624	296	0.590667	0.0814453
412	0.774153	0.0796339	297	0.544667	0.0535288
413	0.710587	0.0511411	298	0.606	0.0788226
414	0.739274	0.0168981	299	0.633333	0.0662294
415	0.747757	0.0699383	300	0.595	0.039128
416	0.648199	0.0494746	301	0.591333	0.0615007
417	0.628392	0.0456802	302	0.614	0.0651997
418	0.608102	0.0454175	303	0.599	0.0615061
419	0.670327	0.0511946	304	0.643333	0.0535008
420	0.801274	0.121393	305	0.748667	0.0333067
421	1.62656	0.543468	306	0.513333	0.016563
422	2.06581	0.0246328	307	0.474667	0.0232881
			308	0.477667	0.0231157
			309	0.464333	0.0260064
			310	0.516	0.0441362
			311	0.559333	0.0502427
			312	0.565667	0.0669726
			313	0.513667	0.0488092
			314	0.523667	0.021362
			315	0.636333	0.110821
			316	0.644667	0.105168
			317	0.662333	0.0885118
			318	0.721	0.148162
			319	0.965667	0.358266
			320	1.24367	0.433433
			321	1.338	0.458311
			322	1.062	0.203303
			323	1.26367	0.225221
			324	1.06567	0.111899
			325	1.24933	0.247128
			326	1.09367	0.232324
			327	1.208	0.358624
			328	0.974667	0.19306
			329	0.819667	0.08519
			330	0.697	0.13604
			331	0.610667	0.0650564
			332	0.544333	0.0151767
			333	0.538333	0.0293655
			334	0.493667	0.0190088
			335	0.504	0.0170587
			336	0.435667	0.00351188
			337	0.459	0.0323574
			338	0.428667	0.0298385
			339	0.478667	0.022942
			340	0.509333	0.0236925
