# Supplementary material for: Dual function of OmpM as outer membrane tether and nutrient uptake channel in diderm Firmicutes
Source: Nat Commun. 2023 Nov 6;14:7152. doi: 10.1038/s41467-023-42601-y (PMC10628300; doi:10.1038/s41467-023-42601-y)
Supplement: Supplementary file 8 — Source Data [file 41467_2023_42601_MOESM8_ESM.zip › SourceData_electrophysiology.xlsx]

## Sheet: Fig. 6b
Conductance values, nS
VpOmpM1 full-length	VpOmpM1 barrel only
1.648	1.704
1.696	1.73257
2.088	1.779
2.32	1.79867
2.344	1.874
2.576	1.904
2.992	2.002
3.188	2.062
3.26	2.062
3.284	2.07
3.432	2.078
3.444	2.07867
3.468	2.1
3.504	2.142
3.504	2.142
3.528	2.156
3.564	2.172
3.576	2.198
3.624	2.21
3.676	2.368
3.676	2.4
3.724	2.416
3.748	2.466
3.824	2.612
3.832	2.68133
3.832	2.728
3.844	2.79351
3.856	2.80048
3.868	2.86667
3.868	2.868
3.896	2.88273
3.908	2.89607
3.92	2.94533
3.924	2.956
3.944	2.97067
3.956	2.98
3.98	2.98914
3.992	3.01983
4.04	3.07215
4.076	3.0825
4.076	3.13398
4.088	3.17733
4.112	3.188
4.14	3.212
4.152	3.236
4.176	3.24
4.188	3.24366
4.188	3.25957
4.236	3.302
4.248	3.33867
4.272	3.37
4.272	3.39216
4.284	3.39733
4.308	3.404
4.308	3.404
4.308	3.416
4.32	3.444
4.32	3.44848
4.332	3.46
4.332	3.464
4.344	3.46807
4.396	3.52747
4.4	3.53403
4.432	3.564
4.456	3.56548
4.468	3.576
4.468	3.59333
4.48	3.612
4.516	3.61242
4.576	3.65333
4.588	3.66148
4.588	3.68488
4.604	3.7
4.604	3.76394
4.616	3.78988
4.616	3.832
4.7	3.85795
4.712	3.864
4.712	3.86898
4.736	3.9221
4.748	3.932
4.772	3.942
4.848	3.942
4.968	3.948
4.992	3.95146
5.08	3.95262
5.284	3.98
5.348	4.01
5.348	4.01556
5.348	4.02036
5.408	4.022
5.48	4.028
5.496	4.028
5.896	4.032
5.9	4.034
5.908	4.05078
5.912	4.05733
5.92	4.072
6.068	4.07275
6.36	4.08533
6.604	4.096
6.788	4.096
6.932	4.09909
7.312	4.10632
7.372	4.112
7.836	4.12397
7.84	4.126
7.924	4.144
7.936	4.15338
8.412	4.164
8.996	4.16756
9.084	4.18487
9.62	4.1916
9.936	4.19505
10.68	4.2
11.744	4.20284
11.916	4.20448
	4.206
	4.206
	4.212
	4.218
	4.24445
	4.248
	4.25788
	4.26
	4.272
	4.284
	4.284
	4.29289
	4.29324
	4.29992
	4.30088
	4.30854
	4.31366
	4.316
	4.3168
	4.32
	4.32281
	4.328
	4.346
	4.346
	4.35244
	4.372
	4.37523
	4.38876
	4.396
	4.406
	4.418
	4.418
	4.418
	4.432
	4.444
	4.45
	4.45332
	4.45348
	4.456
	4.4908
	4.492
	4.5
	4.50116
	4.50408
	4.508
	4.51336
	4.51429
	4.51528
	4.54942
	4.554
	4.56
	4.56034
	4.56133
	4.564
	4.572
	4.57333
	4.58184
	4.58395
	4.58533
	4.60756
	4.61376
	4.628
	4.63067
	4.63172
	4.652
	4.656
	4.664
	4.688
	4.688
	4.7
	4.724
	4.73452
	4.76
	4.772
	4.78
	4.804
	4.816
	4.82
	4.864
	4.89417
	4.896
	4.908
	4.908
	4.92
	4.926
	4.928
	4.93653
	4.96
	4.98
	4.998
	5.004
	5.028
	5.04
	5.048
	5.06611
	5.102
	5.104
	5.188
	5.372
	5.384
	5.39
	5.396
	5.396
	5.504
	5.628
	5.736
	5.848
	5.872
	5.902
	5.914
	5.944
	5.944
	5.94667
	5.968
	5.992
	6.032
	6.372
	6.432
	6.608
	6.92
	7.02
	7.08
	7.164
	7.172
	7.184
	7.484
	7.496
	7.71467
	7.818
	8.116
	8.3
	8.46
	8.6
	8.758
	8.96
	9.132
	9.264
	9.364
	9.364
	9.406
	9.418
	9.472
	9.596
	9.59867
	9.638
	10.2072
	10.352
	10.376
	10.412
	10.852
	11.054
	11.084

## Sheet: Fig. 6c
VpOmpM1 FL example gating			VpOmpM1 barrel example gating
Time, ms	Current, pA		Time, ms	Current, pA
2250	601.77		1379.36	579.334
2250.04	604.218		1379.4	575.547
2250.08	606.753		1379.44	572.995
2250.12	608.606		1379.48	571.766
2250.16	609.263		1379.52	570.98
2250.2	608.652		1379.56	569.588
2250.24	607.189		1379.6	567.246
2250.28	605.611		1379.64	564.457
2250.32	604.645		1379.68	562.04
2250.36	604.664		1379.72	560.641
2250.4	605.513		1379.76	560.708
2250.44	606.572		1379.8	562.678
2250.48	607.053		1379.84	566.823
2250.52	606.438		1379.88	572.729
2250.56	604.748		1379.92	578.999
2250.6	602.404		1379.96	583.684
2250.64	599.805		1380	585.238
2250.68	597.056		1380.04	583.197
2250.72	594.078		1380.08	578.132
2250.76	590.898		1380.12	571.165
2250.8	587.785		1380.16	563.569
2250.84	585.18		1380.2	556.555
2250.88	583.581		1380.24	551.06
2250.92	583.417		1380.28	547.452
2250.96	584.807		1380.32	545.419
2251	587.284		1380.36	544.275
2251.04	589.759		1380.4	543.455
2251.08	590.962		1380.44	542.688
2251.12	590.091		1380.48	541.743
2251.16	587.249		1380.52	540.24
2251.2	583.392		1380.56	537.957
2251.24	579.845		1380.6	535.336
2251.28	577.633		1380.64	533.456
2251.32	576.959		1380.68	533.396
2251.36	577.198		1380.72	535.554
2251.4	577.447		1380.76	539.467
2251.44	577.193		1380.8	544.132
2251.48	576.543		1380.84	548.471
2251.52	575.914		1380.88	551.616
2251.56	575.569		1380.92	552.967
2251.6	575.497		1380.96	552.302
2251.64	575.697		1381	549.959
2251.68	576.421		1381.04	546.839
2251.72	577.953		1381.08	543.982
2251.76	580.086		1381.12	541.93
2251.8	582.005		1381.16	540.416
2251.84	582.867		1381.2	538.682
2251.88	582.549		1381.24	536.271
2251.92	581.786		1381.28	533.667
2251.96	581.52		1381.32	532.119
2252	582.14		1381.36	532.686
2252.04	583.32		1381.4	535.355
2252.08	584.469		1381.44	539.094
2252.12	585.209		1381.48	542.732
2252.16	585.427		1381.52	545.685
2252.2	585.103		1381.56	547.898
2252.24	584.308		1381.6	549.366
2252.28	583.336		1381.64	549.891
2252.32	582.586		1381.68	549.253
2252.36	582.22		1381.72	547.495
2252.4	582.07		1381.76	545.064
2252.44	581.978		1381.8	542.77
2252.48	582.13		1381.84	541.51
2252.52	582.828		1381.88	541.73
2252.56	583.95		1381.92	543.02
2252.6	584.8		1381.96	544.46
2252.64	584.605		1382	545.646
2252.68	583.166		1382.04	547.279
2252.72	581.029		1382.08	550.474
2252.76	579.116		1382.12	555.351
2252.8	578.176		1382.16	560.307
2252.84	578.465		1382.2	562.728
2252.88	579.768		1382.24	560.688
2252.92	581.648		1382.28	554.344
2252.96	583.728		1382.32	545.842
2253	585.873		1382.36	537.738
2253.04	588.223		1382.4	531.467
2253.08	591.086		1382.44	527.326
2253.12	594.716		1382.48	525.487
2253.16	599.052		1382.52	526.293
2253.2	603.608		1382.56	529.464
2253.24	607.645		1382.6	533.664
2253.28	610.536		1382.64	537.377
2253.32	612.02		1382.68	540.129
2253.36	612.122		1382.72	542.621
2253.4	610.954		1382.76	545.682
2253.44	608.706		1382.8	549.249
2253.48	605.791		1382.84	552.315
2253.52	602.803		1382.88	553.643
2253.56	600.196		1382.92	552.485
2253.6	598.085		1382.96	548.892
2253.64	596.441		1383	543.786
2253.68	595.436		1383.04	538.81
2253.72	595.447		1383.08	535.514
2253.76	596.681		1383.12	534.026
2253.8	598.807		1383.16	532.692
2253.84	600.968		1383.2	529.605
2253.88	602.237		1383.24	524.646
2253.92	602.135		1383.28	519.826
2253.96	600.843		1383.32	517.562
2254	599.03		1383.36	518.675
2254.04	597.571		1383.4	521.915
2254.08	597.306		1383.44	525.188
2254.12	598.71		1383.48	527.236
2254.16	601.529		1383.52	528.439
2254.2	604.696		1383.56	530.214
2254.24	606.801		1383.6	533.701
2254.28	606.896		1383.64	538.862
2254.32	605.118		1383.68	544.515
2254.36	602.652		1383.72	549.019
2254.4	601.005		1383.76	551.168
2254.44	601.046		1383.8	550.88
2254.48	602.507		1383.84	549.147
2254.52	604.248		1383.88	547.148
2254.56	604.986		1383.92	545.313
2254.6	603.903		1383.96	543.348
2254.64	600.872		1384	541.175
2254.68	596.406		1384.04	539.581
2254.72	591.416		1384.08	539.712
2254.76	586.817		1384.12	541.882
2254.8	583.254		1384.16	544.946
2254.84	581.166		1384.2	546.902
2254.88	580.962		1384.24	546.255
2254.92	582.895		1384.28	543.009
2254.96	586.712		1384.32	538.612
2255	591.563		1384.36	535.068
2255.04	596.364		1384.4	533.836
2255.08	600.294		1384.44	535.076
2255.12	603.025		1384.48	537.665
2255.16	604.665		1384.52	540.103
2255.2	605.577		1384.56	541.691
2255.24	606.139		1384.6	542.913
2255.28	606.493		1384.64	544.652
2255.32	606.445		1384.68	547.05
2255.36	605.701		1384.72	549.164
2255.4	604.304		1384.76	549.744
2255.44	602.781		1384.8	548.379
2255.48	601.678		1384.84	546.005
2255.52	600.879		1384.88	544.334
2255.56	599.532		1384.92	544.624
2255.6	596.801		1384.96	546.731
2255.64	592.761		1385	549.248
2255.68	588.524		1385.04	550.626
2255.72	585.411		1385.08	550.369
2255.76	583.953		1385.12	549.304
2255.8	583.6		1385.16	548.782
2255.84	583.34		1385.2	549.575
2255.88	582.562		1385.24	551.347
2255.92	581.381		1385.28	552.95
2255.96	580.262		1385.32	553.139
2256	579.417		1385.36	551.325
2256.04	578.591		1385.4	548.077
2256.08	577.394		1385.44	545.001
2256.12	575.748		1385.48	543.744
2256.16	574.036		1385.52	544.785
2256.2	572.911		1385.56	547.115
2256.24	572.981		1385.6	549.15
2256.28	574.526		1385.64	549.994
2256.32	577.381		1385.68	549.982
2256.36	581.014		1385.72	550.147
2256.4	584.73		1385.76	551.151
2256.44	587.826		1385.8	552.614
2256.48	589.741		1385.84	553.47
2256.52	590.291		1385.88	552.984
2256.56	589.864		1385.92	551.425
2256.6	589.188		1385.96	549.678
2256.64	588.72		1386	548.228
2256.68	588.266		1386.04	546.608
2256.72	587.355		1386.08	543.95
2256.76	585.993		1386.12	540.132
2256.8	584.874		1386.16	536.382
2256.84	584.747		1386.2	534.645
2256.88	585.593		1386.24	536.171
2256.92	586.539		1386.28	540.471
2256.96	586.65		1386.32	545.462
2257	585.911		1386.36	548.754
2257.04	585.438		1386.4	549.116
2257.08	586.569		1386.44	546.987
2257.12	589.653		1386.48	543.689
2257.16	593.753		1386.52	540.224
2257.2	597.522		1386.56	536.917
2257.24	600.267		1386.6	534.057
2257.28	602.158		1386.64	532.439
2257.32	603.575		1386.68	532.855
2257.36	604.354		1386.72	535.117
2257.4	603.68		1386.76	538.016
2257.44	600.752		1386.8	540.382
2257.48	595.637		1386.84	541.963
2257.52	589.454		1386.88	543.214
2257.56	583.672		1386.92	544.547
2257.6	579.211		1386.96	545.969
2257.64	576.211		1387	547.175
2257.68	574.501		1387.04	547.681
2257.72	574.057		1387.08	546.977
2257.76	574.944		1387.12	544.89
2257.8	576.929		1387.16	541.908
2257.84	579.301		1387.2	538.92
2257.88	581.087		1387.24	536.568
2257.92	581.498		1387.28	534.984
2257.96	580.331		1387.32	534.296
2258	578.067		1387.36	535.137
2258.04	575.544		1387.4	538.291
2258.08	573.478		1387.44	543.653
2258.12	572.326		1387.48	549.667
2258.16	572.584		1387.52	553.961
2258.2	574.886		1387.56	554.745
2258.24	579.527		1387.6	551.934
2258.28	585.829		1387.64	547.261
2258.32	592.095		1387.68	543.321
2258.36	596.332		1387.72	542.135
2258.4	597.273		1387.76	544.051
2258.44	595.049		1387.8	547.684
2258.48	591.148		1387.84	550.891
2258.52	587.651		1387.88	552.161
2258.56	586.102		1387.92	551.458
2258.6	586.649		1387.96	550.035
2258.64	588.114		1388	549.422
2258.68	588.949		1388.04	550.348
2258.72	588.311		1388.08	552.364
2258.76	586.51		1388.12	554.334
2258.8	584.672		1388.16	555.216
2258.84	584.027		1388.2	554.538
2258.88	585.259		1388.24	552.475
2258.92	588.276		1388.28	549.727
2258.96	592.403		1388.32	547.275
2259	596.746		1388.36	545.95
2259.04	600.482		1388.4	545.948
2259.08	603.064		1388.44	546.674
2259.12	604.398		1388.48	547.23
2259.16	604.832		1388.52	547.157
2259.2	604.885		1388.56	546.667
2259.24	604.907		1388.6	546.083
2259.28	604.965		1388.64	545.276
2259.32	605.016		1388.68	543.877
2259.36	605.123		1388.72	542.047
2259.4	605.451		1388.76	540.809
2259.44	606.003		1388.8	541.476
2259.48	606.35		1388.84	544.64
2259.52	605.657		1388.88	549.592
2259.56	603.113		1388.92	554.607
2259.6	598.595		1388.96	557.75
2259.64	593.094		1389	557.48
2259.68	588.393		1389.04	552.949
2259.72	585.966		1389.08	544.559
2259.76	585.92		1389.12	534.625
2259.8	587.039		1389.16	526.982
2259.84	588.006		1389.2	524.9
2259.88	588.593		1389.24	528.827
2259.92	589.575		1389.28	536.252
2259.96	591.52		1389.32	543.883
2260	593.836		1389.36	549.768
2260.04	595.067		1389.4	553.477
2260.08	594.076		1389.44	555.036
2260.12	590.953		1389.48	554.445
2260.16	586.9		1389.52	552.137
2260.2	583.339		1389.56	549.208
2260.24	581.029		1389.6	546.772
2260.28	579.806		1389.64	545.139
2260.32	579.058		1389.68	543.756
2260.36	578.483		1389.72	541.943
2260.4	578.42		1389.76	539.683
2260.44	579.461		1389.8	537.761
2260.48	581.729		1389.84	537.232
2260.52	584.482		1389.88	538.853
2260.56	586.485		1389.92	542.852
2260.6	586.95		1389.96	548.819
2260.64	586.289		1390	555.475
2260.68	585.974		1390.04	560.645
2260.72	587.514		1390.08	561.984
2260.76	591.303		1390.12	558.332
2260.8	596.223		1390.16	550.684
2260.84	600.333		1390.2	541.784
2260.88	602.239		1390.24	534.473
2260.92	602.099		1390.28	530.109
2260.96	601.394		1390.32	528.296
2261	601.673		1390.36	527.89
2261.04	603.367		1390.4	528.082
2261.08	605.66		1390.44	528.612
2261.12	607.332		1390.48	529.34
2261.16	607.709		1390.52	530.076
2261.2	606.98		1390.56	530.939
2261.24	605.822		1390.6	532.517
2261.28	604.796		1390.64	535.326
2261.32	603.991		1390.68	539.192
2261.36	603.104		1390.72	543.381
2261.4	601.831		1390.76	547.251
2261.44	600.224		1390.8	550.547
2261.48	598.661		1390.84	553.148
2261.52	597.437		1390.88	554.798
2261.56	596.439		1390.92	555.227
2261.6	595.31		1390.96	554.455
2261.64	593.917		1391	552.96
2261.68	592.567		1391.04	551.559
2261.72	591.732		1391.08	551.103
2261.76	591.676		1391.12	552.055
2261.8	592.36		1391.16	554.093
2261.84	593.583		1391.2	556.016
2261.88	595.076		1391.24	556.294
2261.92	596.55		1391.28	554.109
2261.96	597.815		1391.32	550.161
2262	598.9		1391.36	546.479
2262.04	600.005		1391.4	545.167
2262.08	601.264		1391.44	546.9
2262.12	602.526		1391.48	550.29
2262.16	603.371		1391.52	552.798
2262.2	603.33		1391.56	552.605
2262.24	602.075		1391.6	549.902
2262.28	599.515		1391.64	546.484
2262.32	595.867		1391.68	544.132
2262.36	591.726		1391.72	543.336
2262.4	587.955		1391.76	543.398
2262.44	585.355		1391.8	543.404
2262.48	584.268		1391.84	542.895
2262.52	584.404		1391.88	541.81
2262.56	585.018		1391.92	540.216
2262.6	585.346		1391.96	538.408
2262.64	584.972		1392	537.184
2262.68	583.944		1392.04	537.654
2262.72	582.629		1392.08	540.435
2262.76	581.477		1392.12	544.964
2262.8	580.855		1392.16	549.679
2262.84	580.954		1392.2	552.884
2262.88	581.747		1392.24	553.508
2262.92	582.988		1392.28	551.43
2262.96	584.311		1392.32	547.495
2263	585.375		1392.36	543.231
2263.04	585.917		1392.4	540.211
2263.08	585.708		1392.44	539.319
2263.12	584.592		1392.48	540.374
2263.16	582.691		1392.52	542.37
2263.2	580.512		1392.56	544.203
2263.24	578.74		1392.6	545.379
2263.28	577.884		1392.64	546.134
2263.32	578.163		1392.68	546.844
2263.36	579.655		1392.72	547.311
2263.4	582.332		1392.76	546.69
2263.44	585.778		1392.8	544.302
2263.48	588.946		1392.84	540.681
2263.52	590.464		1392.88	537.729
2263.56	589.458		1392.92	537.555
2263.6	586.246		1392.96	540.931
2263.64	582.322		1393	546.712
2263.68	579.648		1393.04	552.477
2263.72	579.706		1393.08	555.67
2263.76	582.838		1393.12	554.668
2263.8	588.168		1393.16	549.556
2263.84	594.118		1393.2	542.193
2263.88	599.127		1393.24	535.22
2263.92	602.166		1393.28	530.517
2263.96	602.888		1393.32	528.347
2264	601.517		1393.36	527.846
2264.04	598.675		1393.4	528.193
2264.08	595.257		1393.44	529.289
2264.12	592.3		1393.48	531.489
2264.16	590.747		1393.52	534.855
2264.2	591.138		1393.56	538.636
2264.24	593.372		1393.6	541.416
2264.28	596.68		1393.64	541.939
2264.32	599.889		1393.68	540.123
2264.36	602.01		1393.72	537.441
2264.4	602.862		1393.76	536.086
2264.44	603.209		1393.8	537.435
2264.48	604.135		1393.84	541.106
2264.52	606.103		1393.88	545.435
2264.56	608.515		1393.92	548.814
2264.6	610.2		1393.96	550.627
2264.64	610.377		1394	551.189
2264.68	609.163		1394.04	551.088
2264.72	607.249		1394.08	550.643
2264.76	605.206		1394.12	549.831
2264.8	603.211		1394.16	548.589
2264.84	601.279		1394.2	547.186
2264.88	599.55		1394.24	546.222
2264.92	598.271		1394.28	546.086
2264.96	597.621		1394.32	546.343
2265	597.61		1394.36	545.929
2265.04	598.049		1394.4	544.237
2265.08	598.565		1394.44	541.954
2265.12	598.748		1394.48	540.539
2265.16	598.459		1394.52	540.854
2265.2	598.026		1394.56	542.46
2265.24	598.07		1394.6	544.195
2265.28	599.05		1394.64	545.193
2265.32	600.863		1394.68	545.315
2265.36	602.874		1394.72	544.86
2265.4	604.377		1394.76	544.046
2265.44	605.099		1394.8	542.695
2265.48	605.287		1394.84	540.28
2265.52	605.336		1394.88	536.38
2265.56	605.36		1394.92	531.326
2265.6	605.154		1394.96	526.494
2265.64	604.516		1395	523.746
2265.68	603.521		1395.04	524.223
2265.72	602.414		1395.08	527.462
2265.76	601.296		1395.12	531.691
2265.8	600.065		1395.16	535.105
2265.84	598.697		1395.2	536.941
2265.88	597.44		1395.24	537.469
2265.92	596.675		1395.28	537.257
2265.96	596.615		1395.32	536.64
2266	597.149		1395.36	535.736
2266.04	597.904		1395.4	534.652
2266.08	598.4		1395.44	533.59
2266.12	598.288		1395.48	532.891
2266.16	597.538		1395.52	532.991
2266.2	596.396		1395.56	534.262
2266.24	595.121		1395.6	536.798
2266.28	593.798		1395.64	540.245
2266.32	592.401		1395.68	543.712
2266.36	590.977		1395.72	545.914
2266.4	589.73		1395.76	545.718
2266.44	588.944		1395.8	542.926
2266.48	588.755		1395.84	538.667
2266.52	588.958		1395.88	534.913
2266.56	589.077		1395.92	533.379
2266.6	588.775		1395.96	534.533
2266.64	588.269		1396	537.26
2266.68	588.294		1396.04	539.555
2266.72	589.485		1396.08	539.949
2266.76	591.724		1396.12	538.556
2266.8	594.148		1396.16	536.784
2266.84	595.856		1396.2	536.091
2266.88	596.532		1396.24	537.003
2266.92	596.406		1396.28	539.019
2266.96	595.764		1396.32	541.131
2267	594.615		1396.36	542.494
2267.04	592.795		1396.4	542.914
2267.08	590.218		1396.44	542.819
2267.12	586.932		1396.48	542.625
2267.16	582.999		1396.52	542.163
2267.2	578.532		1396.56	541.003
2267.24	573.956		1396.6	539.341
2267.28	570.133		1396.64	538.179
2267.32	567.93		1396.68	538.369
2267.36	567.542		1396.72	539.67
2267.4	568.295		1396.76	540.964
2267.44	569.218		1396.8	541.205
2267.48	569.849		1396.84	540.008
2267.52	570.485		1396.88	537.676
2267.56	571.668		1396.92	535.101
2267.6	573.496		1396.96	533.512
2267.64	575.419		1397	533.817
2267.68	576.678		1397.04	535.945
2267.72	576.954		1397.08	539.001
2267.76	576.634		1397.12	542.175
2267.8	576.516		1397.16	545.348
2267.84	577.212		1397.2	548.764
2267.88	578.715		1397.24	552.382
2267.92	580.439		1397.28	555.699
2267.96	581.688		1397.32	557.982
2268	582.174		1397.36	558.499
2268.04	582.127		1397.4	556.792
2268.08	581.935		1397.44	553.112
2268.12	581.66		1397.48	548.669
2268.16	580.917		1397.52	545.17
2268.2	579.326		1397.56	543.768
2268.24	577.222		1397.6	544.296
2268.28	575.906		1397.64	545.539
2268.32	576.973		1397.68	546.282
2268.36	581.122		1397.72	546.038
2268.4	587.488		1397.76	544.848
2268.44	594.025		1397.8	542.814
2268.48	598.549		1397.84	540.178
2268.52	599.667		1397.88	537.713
2268.56	597.218		1397.92	536.591
2268.6	592.204		1397.96	537.595
2268.64	586.31		1398	540.359
2268.68	581.168		1398.04	543.332
2268.72	577.753		1398.08	544.692
2268.76	576.234		1398.12	543.593
2268.8	576.227		1398.16	540.706
2268.84	577.093		1398.2	537.474
2268.88	578.102		1398.24	534.811
2268.92	578.607		1398.28	532.485
2268.96	578.364		1398.32	529.47
2269	577.775		1398.36	524.483
2269.04	577.694		1398.4	516.289
2269.08	578.835		1398.44	504.244
2269.12	581.247		1398.48	489.324
2269.16	584.341		1398.52	474.792
2269.2	587.372		1398.56	465.41
2269.24	589.946		1398.6	465.111
2269.28	592.107		1398.64	474.535
2269.32	594.067		1398.68	490.392
2269.36	595.98		1398.72	507.262
2269.4	597.937		1398.76	520.462
2269.44	600.03		1398.8	527.96
2269.48	602.254		1398.84	530.504
2269.52	604.24		1398.88	530.518
2269.56	605.149		1398.92	530.589
2269.6	604.013		1398.96	532.137
2269.64	600.423		1399	534.985
2269.68	594.978		1399.04	538.209
2269.72	589.096		1399.08	541.431
2269.76	584.334		1399.12	545.132
2269.8	581.691		1399.16	549.687
2269.84	581.267		1399.2	554.458
2269.88	582.476		1399.24	558.08
2269.92	584.623		1399.28	559.542
2269.96	587.284		1399.32	558.818
2270	590.106		1399.36	556.594
2270.04	592.369		1399.4	553.691
2270.08	593.083		1399.44	550.83
2270.12	591.751		1399.48	548.592
2270.16	589.042		1399.52	547.191
2270.2	586.57		1399.56	546.26
2270.24	585.873		1399.6	545.158
2270.28	587.484		1399.64	543.649
2270.32	590.732		1399.68	542.214
2270.36	594.229		1399.72	541.465
2270.4	596.556		1399.76	541.103
2270.44	596.893		1399.8	539.672
2270.48	595.459		1399.84	535.859
2270.52	593.518		1399.88	530.237
2270.56	592.688		1399.92	525.352
2270.6	593.852		1399.96	523.647
2270.64	596.527		1400	525.289
2270.68	599.268		1400.04	528.163
2270.72	600.651		1400.08	529.857
2270.76	599.917		1400.12	529.551
2270.8	596.966		1400.16	528.314
2270.84	592.151		1400.2	527.994
2270.88	586.243		1400.24	529.818
2270.92	580.392		1400.28	533.617
2270.96	575.718		1400.32	537.954
2271	572.766		1400.36	540.998
2271.04	571.393		1400.4	541.605
2271.08	571.275		1400.44	539.903
2271.12	572.415		1400.48	536.991
2271.16	574.999		1400.52	534.091
2271.2	578.754		1400.56	531.886
2271.24	582.699		1400.6	530.455
2271.28	585.79		1400.64	529.535
2271.32	587.8		1400.68	528.729
2271.36	589.328		1400.72	527.645
2271.4	590.901		1400.76	526.131
2271.44	592.317		1400.8	524.413
2271.48	593.075		1400.84	522.914
2271.52	593.264		1400.88	521.878
2271.56	593.655		1400.92	521.266
2271.6	594.743		1400.96	520.994
2271.64	595.873		1401	521.159
2271.68	595.612		1401.04	521.897
2271.72	593.064		1401.08	523.043
2271.76	588.733		1401.12	524.112
2271.8	584.122		1401.16	524.846
2271.84	580.579		1401.2	525.682
2271.88	578.549		1401.24	527.391
2271.92	577.672		1401.28	530.216
2271.96	577.334		1401.32	533.611
2272	577.087		1401.36	536.884
2272.04	576.752		1401.4	539.799
2272.08	576.339		1401.44	542.332
2272.12	575.978		1401.48	544.181
2272.16	575.927		1401.52	545.018
2272.2	576.648		1401.56	545.169
2272.24	578.771		1401.6	545.533
2272.28	582.771		1401.64	546.604
2272.32	588.47		1401.68	547.904
2272.36	594.825		1401.72	548.592
2272.4	600.271		1401.76	548.345
2272.44	603.436		1401.8	547.401
2272.48	603.737		1401.84	546.008
2272.52	601.581		1401.88	544.245
2272.56	598.21		1401.92	542.324
2272.6	595.278		1401.96	540.752
2272.64	594.232		1402	539.966
2272.68	595.7		1402.04	539.712
2272.72	599.258		1402.08	538.691
2272.76	603.737		1402.12	534.842
2272.8	607.8		1402.16	526.289
2272.84	610.383		1402.2	512.609
2272.88	610.849		1402.24	495.858
2272.92	609.003		1402.28	480.619
2272.96	605.109		1402.32	472.414
2273	599.856		1402.36	474.817
2273.04	594.195		1402.4	487.141
2273.08	589.138		1402.44	504.68
2273.12	585.599		1402.48	521.48
2273.16	584.166		1402.52	533.388
2273.2	584.727		1402.56	539.345
2273.24	586.309		1402.6	540.724
2273.28	587.452		1402.64	539.945
2273.32	586.947		1402.68	539.334
2273.36	584.444		1402.72	540.292
2273.4	580.594		1402.76	542.722
2273.44	576.724		1402.8	545.053
2273.48	574.188		1402.84	545.183
2273.52	573.691		1402.88	541.881
2273.56	575		1402.92	535.757
2273.6	577.243		1402.96	529.159
2273.64	579.562		1403	525.041
2273.68	581.687		1403.04	525.385
2273.72	584.069		1403.08	530.018
2273.76	587.471		1403.12	536.674
2273.8	592.281		1403.16	542.475
2273.84	598.022		1403.2	545.76
2273.88	603.476		1403.24	546.689
2273.92	607.4		1403.28	546.22
2273.96	609.278		1403.32	544.767
2274	609.494		1403.36	542.025
2274.04	608.907		1403.4	537.8
2274.08	608.242		1403.44	532.574
2274.12	607.789		1403.48	527.243
2274.16	607.414		1403.52	522.585
2274.2	606.713		1403.56	519.076
2274.24	605.209		1403.6	516.945
2274.28	602.738		1403.64	516.227
2274.32	599.891		1403.68	516.802
2274.36	597.976		1403.72	518.474
2274.4	598.225		1403.76	520.949
2274.44	600.803		1403.8	523.695
2274.48	604.604		1403.84	525.954
2274.52	608.023		1403.88	527.133
2274.56	609.971		1403.92	527.358
2274.6	610.265		1403.96	527.528
2274.64	609.242		1404	528.591
2274.68	607.157		1404.04	530.74
2274.72	603.997		1404.08	533.394
2274.76	599.832		1404.12	535.783
2274.8	595.192		1404.16	537.326
2274.84	590.959		1404.2	537.583
2274.88	587.856		1404.24	536.417
2274.92	586.072		1404.28	534.46
2274.96	585.363		1404.32	533.073
2275	585.389		1404.36	533.334
2275.04	585.866		1404.4	534.983
2275.08	586.439		1404.44	536.544
2275.12	586.594		1404.48	536.547
2275.16	585.852		1404.52	534.581
2275.2	584.131		1404.56	531.238
2275.24	581.87		1404.6	527.314
2275.28	579.784		1404.64	523.265
2275.32	578.47		1404.68	519.44
2275.36	578.156		1404.72	516.521
2275.4	578.705		1404.76	515.314
2275.44	579.762		1404.8	516.032
2275.48	580.871		1404.84	517.995
2275.52	581.561		1404.88	520.161
2275.56	581.476		1404.92	521.882
2275.6	580.561		1404.96	523.225
2275.64	579.111		1405	524.807
2275.68	577.64		1405.04	527.244
2275.72	576.711		1405.08	530.506
2275.76	576.833		1405.12	533.753
2275.8	578.326		1405.16	535.969
2275.84	581.11		1405.2	536.81
2275.88	584.571		1405.24	536.699
2275.92	587.772		1405.28	536.126
2275.96	589.96		1405.32	535.044
2276	590.945		1405.36	533.113
2276.04	590.991		1405.4	530.532
2276.08	590.435		1405.44	528.444
2276.12	589.53		1405.48	528.286
2276.16	588.608		1405.52	530.531
2276.2	588.177		1405.56	534.03
2276.24	588.639		1405.6	536.658
2276.28	589.945		1405.64	536.776
2276.32	591.625		1405.68	534.35
2276.36	593.224		1405.72	530.914
2276.4	594.619		1405.76	528.379
2276.44	595.903		1405.8	527.634
2276.48	597.036		1405.84	528.166
2276.52	597.744		1405.88	528.986
2276.56	597.844		1405.92	529.757
2276.6	597.561		1405.96	530.896
2276.64	597.391		1406	532.704
2276.68	597.588		1406.04	534.662
2276.72	597.85		1406.08	535.701
2276.76	597.497		1406.12	535.088
2276.8	595.932		1406.16	533.002
2276.84	592.954		1406.2	530.322
2276.88	588.813		1406.24	528.061
2276.92	584.122		1406.28	527.127
2276.96	579.706		1406.32	528.411
2277	576.32		1406.36	532.453
2277.04	574.341		1406.4	538.539
2277.08	573.665		1406.44	544.316
2277.12	573.926		1406.48	546.946
2277.16	574.833		1406.52	545.038
2277.2	576.36		1406.56	539.489
2277.24	578.692		1406.6	532.567
2277.28	581.995		1406.64	526.432
2277.32	586.16		1406.68	522.439
2277.36	590.697		1406.72	521.235
2277.4	594.878		1406.76	522.896
2277.44	598.081		1406.8	526.93
2277.48	600.117		1406.84	532.435
2277.52	601.296		1406.88	538.379
2277.56	602.185		1406.92	543.724
2277.6	603.249		1406.96	547.357
2277.64	604.641		1407	548.225
2277.68	606.194		1407.04	545.825
2277.72	607.521		1407.08	540.699
2277.76	608.137		1407.12	534.395
2277.8	607.677		1407.16	528.841
2277.84	606.223		1407.2	525.581
2277.88	604.473		1407.24	525.296
2277.92	603.44		1407.28	527.577
2277.96	603.806		1407.32	530.921
2278	605.456		1407.36	533.209
2278.04	607.629		1407.4	532.84
2278.08	609.469		1407.44	529.891
2278.12	610.458		1407.48	526.182
2278.16	610.453		1407.52	523.979
2278.2	609.529		1407.56	524.445
2278.24	607.855		1407.6	527.073
2278.28	605.635		1407.64	530.276
2278.32	603.123		1407.68	532.476
2278.36	600.67		1407.72	532.97
2278.4	598.705		1407.76	532.133
2278.44	597.571		1407.8	530.948
2278.48	597.366		1407.84	530.235
2278.52	597.91		1407.88	530.156
2278.56	598.838		1407.92	530.265
2278.6	599.703		1407.96	530.073
2278.64	600.052		1408	529.666
2278.68	599.575		1408.04	529.722
2278.72	598.35		1408.08	530.837
2278.76	596.941		1408.12	532.824
2278.8	596.084		1408.16	534.752
2278.84	596.16		1408.2	535.628
2278.88	596.953		1408.24	535.024
2278.92	597.872		1408.28	533.227
2278.96	598.35		1408.32	531.015
2279	598.108		1408.36	529.317
2279.04	597.228		1408.4	528.905
2279.08	596.051		1408.44	530.142
2279.12	594.975		1408.48	532.8
2279.16	594.258		1408.52	536.03
2279.2	593.99		1408.56	538.628
2279.24	594.173		1408.6	539.612
2279.28	594.71		1408.64	538.767
2279.32	595.212		1408.68	536.711
2279.36	594.891		1408.72	534.354
2279.4	592.959		1408.76	532.257
2279.44	589.416		1408.8	530.415
2279.48	585.407		1408.84	528.495
2279.52	582.606		1408.88	526.187
2279.56	582.075		1408.92	523.445
2279.6	583.641		1408.96	520.655
2279.64	586.22		1409	518.618
2279.68	588.651		1409.04	518.191
2279.72	590.314		1409.08	519.731
2279.76	591.213		1409.12	522.849
2279.8	591.683		1409.16	526.646
2279.84	592.065		1409.2	530.133
2279.88	592.518		1409.24	532.52
2279.92	593.028		1409.28	533.453
2279.96	593.54		1409.32	533.179
2280	594.059		1409.36	532.375
2280.04	594.617		1409.4	531.68
2280.08	595.173		1409.44	531.461
2280.12	595.608		1409.48	532.037
2280.16	595.859		1409.52	533.827
2280.2	596.046		1409.56	536.907
2280.24	596.428		1409.6	540.409
2280.28	597.177		1409.64	542.634
2280.32	598.194		1409.68	542.129
2280.36	599.182		1409.72	538.895
2280.4	599.918		1409.76	534.689
2280.44	600.439		1409.8	532.089
2280.48	600.979		1409.84	532.773
2280.52	601.757		1409.88	536.192
2280.56	602.834		1409.92	539.728
2280.6	604.115		1409.96	540.499
2280.64	605.425		1410	537.516
2280.68	606.572		1410.04	532.367
2280.72	607.345		1410.08	527.719
2280.76	607.513		1410.12	525.026
2280.8	606.958		1410.16	523.579
2280.84	605.845		1410.2	521.716
2280.88	604.56		1410.24	518.871
2280.92	603.404		1410.28	516.475
2280.96	602.382		1410.32	516.865
2281	601.384		1410.36	521.084
2281.04	600.495		1410.4	527.464
2281.08	599.993		1410.44	532.452
2281.12	599.976		1410.48	533.198
2281.16	600.05		1410.52	529.705
2281.2	599.524		1410.56	524.713
2281.24	598.012		1410.6	521.595
2281.28	595.89		1410.64	522.099
2281.32	594.066		1410.68	525.515
2281.36	593.207		1410.72	529.533
2281.4	593.169		1410.76	531.874
2281.44	593.173		1410.8	531.606
2281.48	592.528		1410.84	529.593
2281.52	591.203		1410.88	528.004
2281.56	589.756		1410.92	528.993
2281.6	588.768		1410.96	533.144
2281.64	588.358		1411	538.869
2281.68	588.243		1411.04	543.449
2281.72	588.188		1411.08	545.025
2281.76	588.282		1411.12	543.794
2281.8	588.698		1411.16	541.357
2281.84	589.248		1411.2	539.072
2281.88	589.345		1411.24	537.198
2281.92	588.471		1411.28	535.479
2281.96	586.678		1411.32	534.154
2282	584.633		1411.36	534.007
2282.04	583.209		1411.4	535.363
2282.08	583.033		1411.44	537.248
2282.12	584.284		1411.48	537.833
2282.16	586.76		1411.52	535.87
2282.2	590.022		1411.56	531.721
2282.24	593.509		1411.6	527.069
2282.28	596.623		1411.64	523.777
2282.32	598.879		1411.68	522.866
2282.36	600.117		1411.72	524.148
2282.4	600.571		1411.76	526.544
2282.44	600.652		1411.8	528.842
2282.48	600.597		1411.84	530.417
2282.52	600.299		1411.88	531.497
2282.56	599.507		1411.92	532.774
2282.6	598.157		1411.96	534.55
2282.64	596.46		1412	536.04
2282.68	594.678		1412.04	535.566
2282.72	592.946		1412.08	531.835
2282.76	591.327		1412.12	525.469
2282.8	589.94		1412.16	519.247
2282.84	588.961		1412.2	516.375
2282.88	588.527		1412.24	518.039
2282.92	588.687		1412.28	522.562
2282.96	589.429		1412.32	526.967
2283	590.651		1412.36	529.357
2283.04	592.04		1412.4	529.93
2283.08	592.978		1412.44	530.158
2283.12	592.773		1412.48	531.342
2283.16	591.189		1412.52	533.778
2283.2	588.789		1412.56	536.748
2283.24	586.634		1412.6	538.946
2283.28	585.532		1412.64	539.1
2283.32	585.539		1412.68	536.718
2283.36	586.087		1412.72	532.631
2283.4	586.572		1412.76	528.663
2283.44	586.88		1412.8	526.368
2283.48	587.418		1412.84	525.854
2283.52	588.606		1412.88	525.945
2283.56	590.324		1412.92	525.538
2283.6	591.876		1412.96	524.608
2283.64	592.505		1413	523.765
2283.68	591.926		1413.04	523.153
2283.72	590.381		1413.08	522.236
2283.76	588.264		1413.12	520.645
2283.8	585.797		1413.16	518.838
2283.84	583.147		1413.2	517.675
2283.88	580.864		1413.24	517.614
2283.92	579.997		1413.28	518.531
2283.96	581.51		1413.32	520.105
2284	585.368		1413.36	522.072
2284.04	590.252		1413.4	524.134
2284.08	594.265		1413.44	525.968
2284.12	596.06		1413.48	527.458
2284.16	595.494		1413.52	528.751
2284.2	593.492		1413.56	529.911
2284.24	591.374		1413.6	530.66
2284.28	590.129		1413.64	530.623
2284.32	590.015		1413.68	529.788
2284.36	590.624		1413.72	528.595
2284.4	591.296		1413.76	527.665
2284.44	591.605		1413.8	527.514
2284.48	591.619		1413.84	528.326
2284.52	591.743		1413.88	529.748
2284.56	592.221		1413.92	530.988
2284.6	592.785		1413.96	531.372
2284.64	592.872		1414	530.792
2284.68	592.221		1414.04	529.409
2284.72	591.202		1414.08	527.091
2284.76	590.49		1414.12	523.534
2284.8	590.454		1414.16	519.052
2284.84	590.883		1414.2	514.929
2284.88	591.238		1414.24	512.764
2284.92	591.118		1414.28	513.433
2284.96	590.565		1414.32	516.624
2285	589.976		1414.36	521.18
2285.04	589.725		1414.4	525.789
2285.08	589.809		1414.44	529.547
2285.12	589.817		1414.48	532.189
2285.16	589.258		1414.52	533.967
2285.2	587.961		1414.56	535.314
2285.24	586.219		1414.6	536.529
2285.28	584.589		1414.64	537.644
2285.32	583.537		1414.68	538.4
2285.36	583.245		1414.72	538.353
2285.4	583.656		1414.76	537.178
2285.44	584.595		1414.8	535.096
2285.48	585.833		1414.84	533.004
2285.52	587.11		1414.88	532.001
2285.56	588.125		1414.92	532.583
2285.6	588.507		1414.96	534.219
2285.64	587.9		1415	535.717
2285.68	586.226		1415.04	536.081
2285.72	583.947		1415.08	535.18
2285.76	582.004		1415.12	533.772
2285.8	581.296		1415.16	532.934
2285.84	581.99		1415.2	533.338
2285.88	583.236		1415.24	534.889
2285.92	583.68		1415.28	536.91
2285.96	582.434		1415.32	538.601
2286	579.691		1415.36	539.422
2286.04	576.44		1415.4	539.255
2286.08	573.668		1415.44	538.192
2286.12	571.854		1415.48	535.945
2286.16	571.123		1415.52	531.581
2286.2	571.62		1415.56	524.413
2286.24	573.518		1415.6	515.499
2286.28	576.646		1415.64	507.947
2286.32	580.3		1415.68	505.16
2286.36	583.551		1415.72	508.465
2286.4	585.811		1415.76	516.315
2286.44	587.118		1415.8	525.668
2286.48	587.929		1415.84	534.06
2286.52	588.58		1415.88	540.603
2286.56	588.851		1415.92	545.528
2286.6	588.07		1415.96	549.231
2286.64	585.762		1416	551.755
2286.68	582.335		1416.04	552.824
2286.72	579.16		1416.08	552.1
2286.76	577.789		1416.12	549.469
2286.8	578.883		1416.16	545.374
2286.84	581.745		1416.2	540.876
2286.88	584.908		1416.24	537.186
2286.92	587.221		1416.28	534.968
2286.96	588.428		1416.32	533.981
2287	588.833		1416.36	533.247
2287.04	588.648		1416.4	531.625
2287.08	587.832		1416.44	528.5
2287.12	586.492		1416.48	524.268
2287.16	585.161		1416.52	520.338
2287.2	584.549		1416.56	518.525
2287.24	585.045		1416.6	519.978
2287.28	586.541		1416.64	524.166
2287.32	588.658		1416.68	528.736
2287.36	591.068		1416.72	530.677
2287.4	593.581		1416.76	528.229
2287.44	596.043		1416.8	522.235
2287.48	598.234		1416.84	515.837
2287.52	599.882		1416.88	512.573
2287.56	600.794		1416.92	514.192
2287.6	601.028		1416.96	519.777
2287.64	600.953		1417	526.734
2287.68	601.072		1417.04	532.725
2287.72	601.645		1417.08	536.958
2287.76	602.361		1417.12	540.009
2287.8	602.47		1417.16	542.765
2287.84	601.368		1417.2	545.624
2287.88	599.123		1417.24	548.483
2287.92	596.442		1417.28	551.226
2287.96	594.202		1417.32	554.005
2288	593.027		1417.36	556.923
2288.04	593.112		1417.4	559.501
2288.08	594.213		1417.44	560.796
2288.12	595.784		1417.48	560.228
2288.16	597.246		1417.52	558.243
2288.2	598.215		1417.56	556.042
2288.24	598.502		1417.6	554.605
2288.28	598.006		1417.64	553.846
2288.32	596.761		1417.68	552.637
2288.36	595.113		1417.72	549.788
2288.4	593.751		1417.76	545.188
2288.44	593.411		1417.8	540.007
2288.48	594.404		1417.84	535.715
2288.52	596.318		1417.88	532.925
2288.56	598.134		1417.92	531.258
2288.6	598.805		1417.96	530.193
2288.64	597.929		1418	529.798
2288.68	596.026		1418.04	530.577
2288.72	594.141		1418.08	532.776
2288.76	593.153		1418.12	535.937
2288.8	593.325		1418.16	539.014
2288.84	594.331		1418.2	540.907
2288.88	595.612		1418.24	541.064
2288.92	596.755		1418.28	539.783
2288.96	597.671		1418.32	537.879
2289	598.492		1418.36	535.86
2289.04	599.318		1418.4	533.4
2289.08	600.039		1418.44	529.89
2289.12	600.408		1418.48	525.641
2289.16	600.316		1418.52	522.293
2289.2	600.032		1418.56	521.725
2289.24	600.116		1418.6	524.573
2289.28	601.006		1418.64	529.748
2289.32	602.612		1418.68	535.185
2289.36	604.349		1418.72	538.974
2289.4	605.581		1418.76	540.108
2289.44	605.951		1418.8	538.706
2289.48	605.33		1418.84	535.912
2289.52	603.651		1418.88	533.488
2289.56	600.957		1418.92	532.922
2289.6	597.603		1418.96	534.499
2289.64	594.222		1419	537.161
2289.68	591.423		1419.04	539.372
2289.72	589.5		1419.08	540.24
2289.76	588.354		1419.12	540.01
2289.8	587.57		1419.16	539.683
2289.84	586.624		1419.2	540.114
2289.88	585.188		1419.24	541.304
2289.92	583.354		1419.28	542.539
2289.96	581.542		1419.32	543.18
2290	580.181		1419.36	543.248
2290.04	579.514		1419.4	543.201
2290.08	579.647		1419.44	543.286
2290.12	580.662		1419.48	543.269
2290.16	582.529		1419.52	542.794
2290.2	584.878		1419.56	541.9
2290.24	586.997		1419.6	541.144
2290.28	588.177		1419.64	541.187
2290.32	588.179		1419.68	542.193
2290.36	587.459		1419.72	543.643
2290.4	586.912		1419.76	544.783
2290.44	587.279		1419.8	545.28
2290.48	588.701		1419.84	545.375
2290.52	590.79		1419.88	545.376
2290.56	593.024		1419.92	545.099
2290.6	595.084		1419.96	543.975
2290.64	596.952		1420	541.696
2290.68	598.841		1420.04	538.707
2290.72	600.964		1420.08	536.137
2290.76	603.211		1420.12	535.287
2290.8	605.005		1420.16	536.964
2290.84	605.559		1420.2	540.961
2290.88	604.417		1420.24	546.015
2290.92	601.816		1420.28	550.316
2290.96	598.579		1420.32	552.263
2291	595.7		1420.36	551.081
2291.04	593.985		1420.4	547.115
2291.08	593.859		1420.44	541.834
2291.12	595.25		1420.48	537.42
2291.16	597.598		1420.52	535.925
2291.2	600.136		1420.56	538.317
2291.24	602.291		1420.6	543.939
2291.28	603.862		1420.64	550.656
2291.32	604.828		1420.68	555.7
2291.36	605.069		1420.72	556.825
2291.4	604.324		1420.76	553.236
2291.44	602.415		1420.8	545.896
2291.48	599.492		1420.84	537.162
2291.52	596.044		1420.88	529.853
2291.56	592.708		1420.92	526.1
2291.6	590.059		1420.96	526.608
2291.64	588.509		1421	530.664
2291.68	588.274		1421.04	536.63
2291.72	589.302		1421.08	542.536
2291.76	591.155		1421.12	546.687
2291.8	593.018		1421.16	548.242
2291.84	593.997		1421.2	547.4
2291.88	593.612		1421.24	544.976
2291.92	592.106		1421.28	541.746
2291.96	590.202		1421.32	538.217
2292	588.466		1421.36	534.98
2292.04	586.888		1421.4	532.995
2292.08	585.137		1421.44	533.169
2292.12	583.204		1421.48	535.589
2292.16	581.732		1421.52	539.25
2292.2	581.605		1421.56	542.575
2292.24	583.154		1421.6	544.293
2292.28	585.718		1421.64	544.154
2292.32	587.997		1421.68	543.041
2292.36	588.936		1421.72	542.291
2292.4	588.399		1421.76	542.604
2292.44	587.088		1421.8	543.523
2292.48	585.899		1421.84	544.018
2292.52	585.395		1421.88	543.574
2292.56	585.719		1421.92	542.705
2292.6	586.733		1421.96	542.501
2292.64	588.065		1422	543.727
2292.68	589.142		1422.04	546.273
2292.72	589.394		1422.08	549.312
2292.76	588.612		1422.12	551.926
2292.8	587.115		1422.16	553.646
2292.84	585.528		1422.2	554.522
2292.88	584.34		1422.24	554.863
2292.92	583.649		1422.28	554.916
2292.96	583.252		1422.32	554.584
2293	582.887		1422.36	553.249
2293.04	582.361		1422.4	549.971
2293.08	581.591		1422.44	544.209
2293.12	580.673		1422.48	536.572
2293.16	579.905		1422.52	528.819
2293.2	579.606		1422.56	522.935
2293.24	579.844		1422.6	520.114
2293.28	580.384		1422.64	520.308
2293.32	580.909		1422.68	522.367
2293.36	581.356		1422.72	524.556
2293.4	582.055		1422.76	525.453
2293.44	583.483		1422.8	524.87
2293.48	585.668		1422.84	524.007
2293.52	587.801		1422.88	524.497
2293.56	588.638		1422.92	527.131
2293.6	587.481		1422.96	531.363
2293.64	584.789		1423	535.948
2293.68	581.797		1423.04	539.929
2293.72	579.563		1423.08	543.017
2293.76	578.376		1423.12	545.24
2293.8	577.863		1423.16	546.475
2293.84	577.504		1423.2	546.514
2293.88	577.102		1423.24	545.523
2293.92	576.966		1423.28	544.289
2293.96	577.64		1423.32	543.823
2294	579.264		1423.36	544.559
2294.04	581.156		1423.4	545.846
2294.08	582.175		1423.44	546.32
2294.12	581.668		1423.48	545.05
2294.16	580.104		1423.52	542.51
2294.2	578.781		1423.56	540.381
2294.24	578.918		1423.6	540.291
2294.28	580.899		1423.64	542.64
2294.32	584.153		1423.68	546.415
2294.36	587.588		1423.72	549.909
2294.4	590.213		1423.76	551.726
2294.44	591.532		1423.8	551.52
2294.48	591.586		1423.84	550.096
2294.52	590.828		1423.88	548.754
2294.56	589.986		1423.92	548.297
2294.6	589.808		1423.96	548.473
2294.64	590.642		1424	548.379
2294.68	592.192		1424.04	547.433
2294.72	593.736		1424.08	545.992
2294.76	594.638		1424.12	545.068
2294.8	594.684		1424.16	545.464
2294.84	594.053		1424.2	547.077
2294.88	593.084		1424.24	548.857
2294.92	592.12		1424.28	549.406
2294.96	591.53		1424.32	547.802
2295	591.753		1424.36	544.058
2295.04	593.14		1424.4	538.922
2295.08	595.612		1424.44	533.345
2295.12	598.462		1424.48	528.155
2295.16	600.624		1424.52	524.02
2295.2	601.329		1424.56	521.423
2295.24	600.619		1424.6	520.512
2295.28	599.312		1424.64	521.073
2295.32	598.469		1424.68	522.779
2295.36	598.813		1424.72	525.593
2295.4	600.445		1424.76	529.82
2295.44	602.915		1424.8	535.523
2295.48	605.521		1424.84	541.704
2295.52	607.645		1424.88	546.195
2295.56	608.969		1424.92	546.77
2295.6	609.494		1424.96	542.781
2295.64	609.389		1425	535.89
2295.68	608.826		1425.04	529.161
2295.72	607.893		1425.08	525.161
2295.76	606.603		1425.12	524.561
2295.8	604.992		1425.16	526.212
2295.84	603.245		1425.2	528.462
2295.88	601.635		1425.24	530.454
2295.92	600.17		1425.28	532.317
2295.96	598.359		1425.32	534.366
2296	595.563		1425.36	536.363
2296.04	591.717		1425.4	537.661
2296.08	587.594		1425.44	537.948
2296.12	584.25		1425.48	537.739
2296.16	582.236		1425.52	538.117
2296.2	581.36		1425.56	539.896
2296.24	581.077		1425.6	542.834
2296.28	580.935		1425.64	545.562
2296.32	580.705		1425.68	546.459
2296.36	580.256		1425.72	544.82
2296.4	579.451		1425.76	541.356
2296.44	578.193		1425.8	537.625
2296.48	576.602		1425.84	534.978
2296.52	575.09		1425.88	533.904
2296.56	574.083		1425.92	534.054
2296.6	573.642		1425.96	534.69
2296.64	573.477		1426	535.097
2296.68	573.411		1426.04	534.746
2296.72	573.695		1426.08	533.43
2296.76	574.701		1426.12	531.618
2296.8	576.309		1426.16	530.633
2296.84	577.775		1426.2	532.032
2296.88	578.374		1426.24	536.427
2296.92	578.162		1426.28	542.892
2296.96	578.03		1426.32	549.629
2297	578.948		1426.36	555.182
2297.04	581.124		1426.4	559.038
2297.08	583.846		1426.44	561.378
2297.12	586.036		1426.48	562.538
2297.16	586.969		1426.52	562.654
2297.2	586.612		1426.56	561.462
2297.24	585.467		1426.6	558.247
2297.28	584.164		1426.64	552.259
2297.32	583.145		1426.68	543.705
2297.36	582.535		1426.72	534.391
2297.4	582.18		1426.76	526.957
2297.44	581.782		1426.8	523.186
2297.48	581.126		1426.84	523.074
2297.52	580.235		1426.88	525.539
2297.56	579.372		1426.92	529.704
2297.6	578.911		1426.96	535.207
2297.64	579.139		1427	541.49
2297.68	580.088		1427.04	547.316
2297.72	581.531		1427.08	551.287
2297.76	583.144		1427.12	552.751
2297.8	584.782		1427.16	552.048
2297.84	586.676		1427.2	549.908
2297.88	589.297		1427.24	546.856
2297.92	592.829		1427.28	543.37
2297.96	596.604		1427.32	540.353
2298	599.167		1427.36	538.92
2298.04	599.141		1427.4	539.437
2298.08	596.258		1427.44	540.885
2298.12	591.667		1427.48	541.434
2298.16	587.221		1427.52	539.818
2298.2	584.231		1427.56	536.317
2298.24	582.69		1427.6	532.679
2298.28	581.576		1427.64	531.16
2298.32	579.931		1427.68	533.24
2298.36	577.722		1427.72	538.613
2298.4	575.761		1427.76	545.159
2298.44	574.918		1427.8	550.153
2298.48	575.44		1427.84	551.951
2298.52	576.884		1427.88	550.82
2298.56	578.516		1427.92	548.243
2298.6	579.73		1427.96	545.448
2298.64	580.255		1428	542.514
2298.68	580.192		1428.04	538.821
2298.72	579.888		1428.08	534.299
2298.76	579.632		1428.12	530.134
2298.8	579.392		1428.16	528.077
2298.84	578.91		1428.2	528.976
2298.88	578.083		1428.24	531.938
2298.92	577.193		1428.28	534.953
2298.96	576.687		1428.32	536.318
2299	576.823		1428.36	535.576
2299.04	577.641		1428.4	533.427
2299.08	579.261		1428.44	531.1
2299.12	581.965		1428.48	529.704
2299.16	585.744		1428.52	529.685
2299.2	589.761		1428.56	530.532
2299.24	592.531		1428.6	531.1
2299.28	592.902		1428.64	530.557
2299.32	590.908		1428.68	529.187
2299.36	587.638		1428.72	528.233
2299.4	584.387		1428.76	528.825
2299.44	582.04		1428.8	531.018
2299.48	581.063		1428.84	533.806
2299.52	581.574		1428.88	536.063
2299.56	583.204		1428.92	537.499
2299.6	585.11		1428.96	538.68
2299.64	586.456		1429	540.171
2299.68	587.003		1429.04	541.812
2299.72	587.211		1429.08	542.956
2299.76	587.785		1429.12	543.229
2299.8	589.055		1429.16	542.785
2299.84	590.676		1429.2	541.853
2299.88	591.855		1429.24	540.324
2299.92	591.987		1429.28	538.02
2299.96	591.154		1429.32	535.385
2300	589.984		1429.36	533.786
2300.04	589.008		1429.4	534.834
2300.08	588.263		1429.44	539.037
2300.12	587.602		1429.48	544.917
2300.16	587.21		1429.52	549.705
2300.2	587.601		1429.56	551.334
2300.24	589.031		1429.6	550.018
2300.28	590.982		1429.64	547.899
2300.32	592.293		1429.68	547.111
2300.36	591.881		1429.72	548.167
2300.4	589.469		1429.76	550.092
2300.44	585.759		1429.8	551.78
2300.48	582.051		1429.84	552.867
2300.52	579.69		1429.88	553.343
2300.56	579.592		1429.92	552.868
2300.6	581.867		1429.96	550.936
2300.64	585.708		1430	547.674
2300.68	589.778		1430.04	544.14
2300.72	592.924		1430.08	541.732
2300.76	594.663		1430.12	541.282
2300.8	595.154		1430.16	542.553
2300.84	594.815		1430.2	544.382
2300.88	593.949		1430.24	545.4
2300.92	592.61		1430.28	544.917
2300.96	590.738		1430.32	543.309
2301	588.379		1430.36	541.654
2301.04	585.817		1430.4	540.955
2301.08	583.534		1430.44	541.549
2301.12	582.053		1430.48	543.06
2301.16	581.756		1430.52	544.84
2301.2	582.679		1430.56	546.534
2301.24	584.365		1430.6	548.191
2301.28	585.98		1430.64	549.702
2301.32	586.749		1430.68	550.178
2301.36	586.404		1430.72	548.212
2301.4	585.277		1430.76	543.132
2301.44	584.003		1430.8	536.14
2301.48	583.145		1430.84	530.121
2301.52	582.947		1430.88	528.003
2301.56	583.285		1430.92	530.832
2301.6	583.787		1430.96	537.044
2301.64	584.093		1431	543.469
2301.68	584.127		1431.04	547.244
2301.72	584.172		1431.08	547.282
2301.76	584.613		1431.12	544.403
2301.8	585.543		1431.16	540.281
2301.84	586.579		1431.2	536.163
2301.88	587.076		1431.24	532.385
2301.92	586.559		1431.28	528.824
2301.96	585.012		1431.32	525.494
2302	582.791		1431.36	522.719
2302.04	580.389		1431.4	521.04
2302.08	578.301		1431.44	521.112
2302.12	577.011		1431.48	523.471
2302.16	576.872		1431.52	528.187
2302.2	577.908		1431.56	534.716
2302.24	579.758		1431.6	542.078
2302.28	581.915		1431.64	549.065
2302.32	584.011		1431.68	554.415
2302.36	585.871		1431.72	557.245
2302.4	587.426		1431.76	557.582
2302.44	588.69		1431.8	556.337
2302.48	589.825		1431.84	554.587
2302.52	591.085		1431.88	552.922
2302.56	592.57		1431.92	551.397
2302.6	594.003		1431.96	549.806
2302.64	594.848		1432	547.776
2302.68	594.752		1432.04	544.867
2302.72	593.86		1432.08	541.024
2302.76	592.676		1432.12	537.041
2302.8	591.611		1432.16	534.295
2302.84	590.634		1432.2	533.697
2302.88	589.27		1432.24	534.871
2302.92	586.945		1432.28	536.54
2302.96	583.481		1432.32	537.767
2303	579.384		1432.36	538.624
2303.04	575.653		1432.4	539.598
2303.08	573.204		1432.44	540.587
2303.12	572.358		1432.48	540.824
2303.16	572.727		1432.52	539.791
2303.2	573.549		1432.56	537.894
2303.24	574.216		1432.6	535.988
2303.28	574.649		1432.64	534.366
2303.32	575.251		1432.68	532.614
2303.36	576.448		1432.72	530.535
2303.4	578.221		1432.76	528.764
2303.44	580.098		1432.8	528.048
2303.48	581.625		1432.84	528.058
2303.52	582.803		1432.88	527.433
2303.56	584.059		1432.92	525.223
2303.6	585.833		1432.96	522.083
2303.64	588.206		1433	519.896
2303.68	590.819		1433.04	520.313
2303.72	593.051		1433.08	523.691
2303.76	594.332		1433.12	529.101
2303.8	594.489		1433.16	534.948
2303.84	593.92		1433.2	539.556
2303.88	593.471		1433.24	541.689
2303.92	594.016		1433.28	540.99
2303.96	595.973		1433.32	538.054
2304	599.02		1433.36	534.02
2304.04	602.165		1433.4	530.052
2304.08	604.116		1433.44	527.025
2304.12	603.811		1433.48	525.329
2304.16	600.902		1433.52	524.717
2304.2	595.98		1433.56	524.499
2304.24	590.422		1433.6	524.201
2304.28	585.875		1433.64	524.189
2304.32	583.55		1433.68	525.572
2304.36	583.639		1433.72	529.503
2304.4	585.289		1433.76	536.447
2304.44	587.266		1433.8	545.692
2304.48	588.796		1433.84	555.192
2304.52	589.799		1433.88	562.153
2304.56	590.357		1433.92	564.466
2304.6	590.146		1433.96	562.012
2304.64	588.604		1434	556.581
2304.68	585.627		1434.04	550.45
2304.72	581.932		1434.08	545.101
2304.76	578.662		1434.12	541.101
2304.8	576.686		1434.16	538.687
2304.84	576.231		1434.2	537.989
2304.88	576.986		1434.24	538.731
2304.92	578.412		1434.28	540.074
2304.96	580.021		1434.32	540.978
2305	581.561		1434.36	540.705
2305.04	583.063		1434.4	539.033
2305.08	584.688		1434.44	536.239
2305.12	586.419		1434.48	533.039
2305.16	587.898		1434.52	530.37
2305.2	588.614		1434.56	528.935
2305.24	588.263		1434.6	528.783
2305.28	586.888		1434.64	529.382
2305.32	584.761		1434.68	530.27
2305.36	582.305		1434.72	531.657
2305.4	580.137		1434.76	534.238
2305.44	578.952		1434.8	538.32
2305.48	579.168		1434.84	543.201
2305.52	580.632		1434.88	547.508
2305.56	582.623		1434.92	550.068
2305.6	584.151		1434.96	550.432
2305.64	584.383		1435	548.741
2305.68	583.061		1435.04	545.388
2305.72	580.703		1435.08	540.929
2305.76	578.354		1435.12	536.133
2305.8	576.981		1435.16	531.875
2305.84	576.94		1435.2	528.959
2305.88	577.93		1435.24	528.103
2305.92	579.385		1435.28	529.896
2305.96	580.909		1435.32	534.473
2306	582.363		1435.36	541.037
2306.04	583.674		1435.4	547.77
2306.08	584.763		1435.44	552.536
2306.12	585.778		1435.48	553.942
2306.16	587.29		1435.52	551.845
2306.2	589.917		1435.56	546.978
2306.24	593.566		1435.6	540.34
2306.28	597.129		1435.64	533.034
2306.32	599.14		1435.68	526.401
2306.36	598.808		1435.72	521.885
2306.4	596.482		1435.76	520.478
2306.44	593.241		1435.8	522.141
2306.48	590.146		1435.84	525.694
2306.52	587.828		1435.88	529.271
2306.56	586.548		1435.92	531.139
2306.6	586.353		1435.96	530.55
2306.64	587.078		1436	528.224
2306.68	588.254		1436.04	526.052
2306.72	589.215		1436.08	525.941
2306.76	589.5		1436.12	528.478
2306.8	589.272		1436.16	532.491
2306.84	589.312		1436.2	535.957
2306.88	590.434		1436.24	537.575
2306.92	592.806		1436.28	537.61
2306.96	595.762		1436.32	537.303
2307	598.27		1436.36	537.576
2307.04	599.616		1436.4	538.39
2307.08	599.728		1436.44	539.199
2307.12	598.939		1436.48	539.682
2307.16	597.539		1436.52	539.898
2307.2	595.582		1436.56	539.961
2307.24	593.093		1436.6	539.833
2307.28	590.401		1436.64	539.511
2307.32	588.238		1436.68	539.246
2307.36	587.465		1436.72	539.346
2307.4	588.532		1436.76	539.656
2307.44	591.076		1436.8	539.428
2307.48	593.992		1436.84	537.912
2307.52	595.997		1436.88	535.133
2307.56	596.311		1436.92	531.997
2307.6	595.028		1436.96	529.669
2307.64	592.961		1437	528.882
2307.68	591.083		1437.04	529.695
2307.72	589.944		1437.08	531.633
2307.76	589.457		1437.12	533.941
2307.8	589.198		1437.16	535.862
2307.84	588.871		1437.2	536.897
2307.88	588.514		1437.24	536.909
2307.92	588.301		1437.28	536.052
2307.96	588.272		1437.32	534.628
2308	588.305		1437.36	532.981
2308.04	588.241		1437.4	531.359
2308.08	587.913		1437.44	529.833
2308.12	587.089		1437.48	528.385
2308.16	585.507		1437.52	527.076
2308.2	583.07		1437.56	526.078
2308.24	579.998		1437.6	525.498
2308.28	576.811		1437.64	525.059
2308.32	574.157		1437.68	523.988
2308.36	572.601		1437.72	521.457
2308.4	572.446		1437.76	517.42
2308.44	573.678		1437.8	513.045
2308.48	576.036		1437.84	510.199
2308.52	579.083		1437.88	510.285
2308.56	582.239		1437.92	513.334
2308.6	584.902		1437.96	518.092
2308.64	586.74		1438	523.023
2308.68	587.843		1438.04	527.313
2308.72	588.548		1438.08	530.949
2308.76	589.135		1438.12	533.976
2308.8	589.716		1438.16	535.926
2308.84	590.276		1438.2	536.115
2308.88	590.712		1438.24	534.438
2308.92	590.901		1438.28	531.682
2308.96	590.873		1438.32	529.019
2309	590.945		1438.36	527.279
2309.04	591.615		1438.4	526.711
2309.08	593.222		1438.44	527.165
2309.12	595.576		1438.48	528.202
2309.16	597.872		1438.52	529.126
2309.2	599.057		1438.56	529.364
2309.24	598.444		1438.6	529.013
2309.28	596.116		1438.64	528.8
2309.32	592.864		1438.68	529.256
2309.36	589.81		1438.72	530.066
2309.4	587.985		1438.76	530.472
2309.44	587.934		1438.8	530.236
2309.48	589.346		1438.84	529.984
2309.52	590.991		1438.88	530.54
2309.56	591.355		1438.92	532.033
2309.6	589.705		1438.96	533.656
2309.64	586.687		1439	534.279
2309.68	583.784		1439.04	533.419
2309.72	582.104		1439.08	531.766
2309.76	581.66		1439.12	530.737
2309.8	581.755		1439.16	531.301
2309.84	581.893		1439.2	533.029
2309.88	582.273		1439.24	534.351
2309.92	583.47		1439.28	533.865
2309.96	585.765		1439.32	531.488
2310	588.798		1439.36	528.428
2310.04	591.816		1439.4	526.138
2310.08	594.221		1439.44	525.283
2310.12	595.911		1439.48	525.529
2310.16	597.191		1439.52	526.123
2310.2	598.415		1439.56	526.608
2310.24	599.618		1439.6	527.047
2310.28	600.441		1439.64	527.7
2310.32	600.417		1439.68	528.57
2310.36	599.38		1439.72	529.233
2310.4	597.577		1439.76	529.019
2310.44	595.381		1439.8	527.446
2310.48	592.953		1439.84	524.669
2310.52	590.235		1439.88	521.661
2310.56	587.225		1439.92	519.839
2310.6	584.207		1439.96	520.28
2310.64	581.707		1440	523.1
2310.68	580.25		1440.04	527.551
2310.72	580.103		1440.08	532.654
2310.76	581.17		1440.12	537.651
2310.8	583.105		1440.16	541.9
2310.84	585.473		1440.2	544.603
2310.88	587.747		1440.24	544.836
2310.92	589.246		1440.28	541.985
2310.96	589.262		1440.32	536.317
2311	587.458		1440.36	529.276
2311.04	584.211		1440.4	523.078
2311.08	580.547		1440.44	519.605
2311.12	577.631		1440.48	519.363
2311.16	576.211		1440.52	521.41
2311.2	576.344		1440.56	524.286
2311.24	577.51		1440.6	526.959
2311.28	578.998		1440.64	528.97
2311.32	580.365		1440.68	530.108
2311.36	581.712		1440.72	530.345
2311.4	583.568		1440.76	530.013
2311.44	586.461		1440.8	529.623
2311.48	590.459		1440.84	529.367
2311.52	595.016		1440.88	528.99
2311.56	599.215		1440.92	528.317
2311.6	602.25		1440.96	527.722
2311.64	603.79		1441	527.784
2311.68	604.01		1441.04	528.444
2311.72	603.353		1441.08	528.708
2311.76	602.293		1441.12	527.398
2311.8	601.151		1441.16	524.304
2311.84	599.992		1441.2	520.745
2311.88	598.665		1441.24	519.084
2311.92	597.008		1441.28	521.421
2311.96	595.035		1441.32	528.145
2312	592.921		1441.36	537.339
2312.04	590.876		1441.4	545.635
2312.08	589.093		1441.44	550.008
2312.12	587.833		1441.48	549.245
2312.16	587.458		1441.52	544.203
2312.2	588.256		1441.56	536.987
2312.24	590.179		1441.6	529.789
2312.28	592.786		1441.64	524.146
2312.32	595.505		1441.68	520.877
2312.36	597.894		1441.72	520.227
2312.4	599.631		1441.76	521.781
2312.44	600.372		1441.8	524.379
2312.48	599.802		1441.84	526.589
2312.52	597.854		1441.88	527.633
2312.56	594.832		1441.92	527.848
2312.6	591.285		1441.96	528.231
2312.64	587.736		1442	529.581
2312.68	584.47		1442.04	532.029
2312.72	581.542		1442.08	535.101
2312.76	578.981		1442.12	538.103
2312.8	576.962		1442.16	540.618
2312.84	575.689		1442.2	542.857
2312.88	575.139		1442.24	545.518
2312.92	575.065		1442.28	549.079
2312.96	575.37		1442.32	553.075
2313	576.38		1442.36	556.18
2313.04	578.554		1442.4	557.181
2313.08	581.778		1442.44	555.888
2313.12	585.061		1442.48	552.989
2313.16	587.102		1442.52	549.177
2313.2	587.308		1442.56	544.727
2313.24	586.275		1442.6	540.009
2313.28	585.311		1442.64	536.057
2313.32	585.525		1442.68	534.216
2313.36	587.3		1442.72	535.073
2313.4	590.371		1442.76	537.797
2313.44	594.134		1442.8	540.526
2313.48	597.919		1442.84	541.389
2313.52	601.207		1442.88	539.39
2313.56	603.792		1442.92	534.887
2313.6	605.753		1442.96	529.544
2313.64	607.214		1443	525.549
2313.68	608.098		1443.04	524.325
2313.72	608.068		1443.08	525.742
2313.76	606.669		1443.12	528.58
2313.8	603.599		1443.16	531.705
2313.84	599.004		1443.2	534.692
2313.88	593.581		1443.24	537.375
2313.92	588.334		1443.28	539.198
2313.96	584.106		1443.32	539.403
2314	581.257		1443.36	537.935
2314.04	579.714		1443.4	535.978
2314.08	579.205		1443.44	535.351
2314.12	579.402		1443.48	537.244
2314.16	579.959		1443.52	541.394
2314.2	580.555		1443.56	546.284
2314.24	580.96		1443.6	550.036
2314.28	581.049		1443.64	551.37
2314.32	580.775		1443.68	550.162
2314.36	580.17		1443.72	547.343
2314.4	579.358		1443.76	544.206
2314.44	578.508		1443.8	541.635
2314.48	577.792		1443.84	539.909
2314.52	577.397		1443.88	539.067
2314.56	577.53		1443.92	539.171
2314.6	578.318		1443.96	540.027
2314.64	579.678		1444	540.888
2314.68	581.278		1444.04	540.789
2314.72	582.616		1444.08	539.302
2314.76	583.221		1444.12	536.806
2314.8	582.948		1444.16	534.037
2314.84	582.116		1444.2	531.588
2314.88	581.301		1444.24	529.833
2314.92	580.885		1444.28	528.906
2314.96	580.804		1444.32	528.469
2315	580.694		1444.36	527.707
2315.04	580.284		1444.4	526.008
2315.08	579.653		1444.44	523.849
2315.12	579.195		1444.48	522.91
2315.16	579.365		1444.52	525.073
2315.2	580.444		1444.56	531.014
2315.24	582.502		1444.6	539.536
2315.28	585.526		1444.64	548.19
2315.32	589.499		1444.68	554.698
2315.36	594.259		1444.72	558.075
2315.4	599.283		1444.76	558.755
2315.44	603.698		1444.8	557.898
2315.48	606.674		1444.84	556.519
2315.52	607.867		1444.88	554.992
2315.56	607.415		1444.92	553.225
2315.6	605.484		1444.96	551.217
2315.64	601.97		1445	549.283
2315.68	596.841		1445.04	547.639
2315.72	590.758		1445.08	545.969
2315.76	585.165		1445.12	543.648
2315.8	581.545		1445.16	540.372
2315.84	580.445		1445.2	536.365
2315.88	581.131		1445.24	531.916
2315.92	582.153		1445.28	526.971
2315.96	582.349		1445.32	521.524
2316	581.459		1445.36	516.371
2316.04	579.997		1445.4	513.118
2316.08	578.676		1445.44	513.098
2316.12	577.92		1445.48	516.26
2316.16	577.719		1445.52	521.231
2316.2	577.752		1445.56	526.447
2316.24	577.709		1445.6	531.085
2316.28	577.678		1445.64	534.915
2316.32	578.282		1445.68	537.53
2316.36	580.284		1445.72	538.078
2316.4	583.82		1445.76	535.903
2316.44	587.904		1445.8	531.425
2316.48	590.853		1445.84	526.338
2316.52	591.463		1445.88	522.773
2316.56	589.9		1445.92	521.968
2316.6	587.442		1445.96	523.475
2316.64	585.379		1446	525.61
2316.68	584.135		1446.04	526.82
2316.72	583.272		1446.08	526.927
2316.76	582.147		1446.12	527.258
2316.8	580.551		1446.16	529.498
2316.84	578.882		1446.2	534.15
2316.88	577.777		1446.24	539.847
2316.92	577.539		1446.28	544.116
2316.96	577.848		1446.32	544.986
2317	578.011		1446.36	542.174
2317.04	577.559		1446.4	537.089
2317.08	576.717		1446.44	531.897
2317.12	576.322		1446.48	528.482
2317.16	577.245		1446.52	527.717
2317.2	579.714		1446.56	529.175
2317.24	583.067		1446.6	531.461
2317.28	586.051		1446.64	533.128
2317.32	587.495		1446.68	533.614
2317.36	586.918		1446.72	533.481
2317.4	584.73		1446.76	533.902
2317.44	581.924		1446.8	535.874
2317.48	579.511		1446.84	539.62
2317.52	578.052		1446.88	544.41
2317.56	577.501		1446.92	548.888
2317.6	577.32		1446.96	551.759
2317.64	576.827		1447	552.449
2317.68	575.63		1447.04	551.3
2317.72	573.969		1447.08	549.205
2317.76	572.686		1447.12	547.045
2317.8	572.767		1447.16	545.353
2317.84	574.671		1447.2	544.324
2317.88	577.893		1447.24	543.863
2317.92	581.179		1447.28	543.508
2317.96	583.323		1447.32	542.559
2318	583.902		1447.36	540.643
2318.04	583.379		1447.4	538.226
2318.08	582.597		1447.44	536.328
2318.12	582.222		1447.48	535.611
2318.16	582.578		1447.52	535.791
2318.2	583.823		1447.56	535.946
2318.24	586.007		1447.6	535.381
2318.28	588.813		1447.64	534.277
2318.32	591.337		1447.68	533.615
2318.36	592.454		1447.72	534.445
2318.4	591.695		1447.76	537.091
2318.44	589.849		1447.8	540.917
2318.48	588.545		1447.84	544.791
2318.52	589.008		1447.88	547.84
2318.56	591.067		1447.92	549.907
2318.6	593.327		1447.96	551.328
2318.64	594.352		1448	552.23
2318.68	593.73		1448.04	552.037
2318.72	592.158		1448.08	549.82
2318.76	590.6		1448.12	545.336
2318.8	589.456		1448.16	539.769
2318.84	588.492		1448.2	535.271
2318.88	587.393		1448.24	533.545
2318.92	586.241		1448.28	534.637
2318.96	585.433		1448.32	536.874
2319	585.237		1448.36	537.963
2319.04	585.56		1448.4	536.467
2319.08	586.086		1448.44	532.649
2319.12	586.584		1448.48	528.144
2319.16	587.116		1448.52	524.862
2319.2	588.082		1448.56	523.919
2319.24	590.057		1448.6	525.22
2319.28	593.395		1448.64	527.837
2319.32	597.847		1448.68	530.782
2319.36	602.527		1448.72	533.499
2319.4	606.327		1448.76	535.749
2319.44	608.39		1448.8	537.307
2319.48	608.36		1448.84	538.017
2319.52	606.444		1448.88	538.114
2319.56	603.46		1448.92	538.187
2319.6	600.662		1448.96	538.519
2319.64	599.073		1449	538.47
2319.68	598.689		1449.04	536.802
2319.72	598.435		1449.08	532.916
2319.76	597.19		1449.12	527.878
2319.8	595.009		1449.16	524.136
2319.84	593.259		1449.2	523.96
2319.88	593.436		1449.24	527.826
2319.92	595.709		1449.28	533.962
2319.96	598.557		1449.32	539.383
2320	599.885		1449.36	541.736
2320.04	598.685		1449.4	540.767
2320.08	595.793		1449.44	538.343
2320.12	593.113		1449.48	537.037
2320.16	592.015		1449.52	538.315
2320.2	592.32		1449.56	541.673
2320.24	592.668		1449.6	545.273
2320.28	591.797		1449.64	547.459
2320.32	589.54		1449.68	547.843
2320.36	586.781		1449.72	547.19
2320.4	584.648		1449.76	546.468
2320.44	583.792		1449.8	546.041
2320.48	584.27		1449.84	545.715
2320.52	585.83		1449.88	545.404
2320.56	588.154		1449.92	545.544
2320.6	590.832		1449.96	546.621
2320.64	593.322		1450	548.284
2320.68	595.135		1450.04	549.184
2320.72	596.19		1450.08	547.864
2320.76	596.938		1450.12	543.927
2320.8	597.977		1450.16	538.504
2320.84	599.395		1450.2	533.702
2320.88	600.517		1450.24	531.378
2320.92	600.417		1450.28	532.07
2320.96	598.825		1450.32	534.881
2321	596.562		1450.36	538.381
2321.04	595.046		1450.4	541.641
2321.08	595.309		1450.44	544.451
2321.12	597.379		1450.48	546.721
2321.16	600.475		1450.52	548
2321.2	603.675		1450.56	547.821
2321.24	606.413		1450.6	546.404
2321.28	608.513		1450.64	544.75
2321.32	609.962		1450.68	543.912
2321.36	610.762		1450.72	544.219
2321.4	610.942		1450.76	545.202
2321.44	610.643		1450.8	546.091
2321.48	610.104		1450.84	546.304
2321.52	609.545		1450.88	545.615
2321.56	609.005		1450.92	544.006
2321.6	608.293		1450.96	541.472
2321.64	607.136		1451	538.064
2321.68	605.48		1451.04	534.121
2321.72	603.678		1451.08	530.443
2321.76	602.25		1451.12	528.126
2321.8	601.328		1451.16	528.13
2321.84	600.35		1451.2	530.765
2321.88	598.431		1451.24	535.302
2321.92	595.142		1451.28	539.89
2321.96	591.041		1451.32	542.047
2322	587.456		1451.36	539.834
2322.04	585.623		1451.4	533.215
2322.08	585.822		1451.44	524.511
2322.12	587.244		1451.48	517.268
2322.16	588.682		1451.52	514.108
2322.2	589.347		1451.56	515.141
2322.24	589.126		1451.6	518.276
2322.28	588.313		1451.64	521.164
2322.32	587.246		1451.68	523.104
2322.36	586.164		1451.72	525.175
2322.4	585.205		1451.76	528.537
2322.44	584.425		1451.8	532.762
2322.48	583.828		1451.84	536.055
2322.52	583.424		1451.88	537.17
2322.56	583.261		1451.92	536.883
2322.6	583.399		1451.96	537.444
2322.64	583.808		1452	540.587
2322.68	584.272		1452.04	546.015
2322.72	584.407		1452.08	551.651
2322.76	583.867		1452.12	555.269
2322.8	582.63		1452.16	556.021
2322.84	581.102		1452.2	554.638
2322.88	579.891		1452.24	552.399
2322.92	579.414		1452.28	550.044
2322.96	579.656		1452.32	547.618
2323	580.259		1452.36	545.027
2323.04	580.838		1452.4	542.394
2323.08	581.359		1452.44	539.766
2323.12	582.298		1452.48	536.68
2323.16	584.347		1452.52	532.4
2323.2	587.785		1452.56	526.852
2323.24	591.97		1452.6	521.29
2323.28	595.455		1452.64	517.772
2323.32	596.749		1452.68	517.835
2323.36	595.252		1452.72	521.615
2323.4	591.653		1452.76	528.028
2323.44	587.487		1452.8	535.488
2323.48	584.216		1452.84	542.49
2323.52	582.506		1452.88	547.872
2323.56	582.168		1452.92	550.838
2323.6	582.669		1452.96	550.961
2323.64	583.683		1453	548.411
2323.68	585.203		1453.04	544.317
2323.72	587.225		1453.08	540.625
2323.76	589.513		1453.12	539.122
2323.8	591.689		1453.16	540.304
2323.84	593.369		1453.2	543.128
2323.88	594.096		1453.24	545.785
2323.92	593.347		1453.28	546.653
2323.96	590.874		1453.32	544.825
2324	587.089		1453.36	540.339
2324.04	582.931		1453.4	534.287
2324.08	579.299		1453.44	528.459
2324.12	576.649		1453.48	524.389
2324.16	575.082		1453.52	522.446
2324.2	574.575		1453.56	521.918
2324.24	574.977		1453.6	522.066
2324.28	575.905		1453.64	523.026
2324.32	576.879		1453.68	525.604
2324.36	577.678		1453.72	530.267
2324.4	578.59		1453.76	536.428
2324.44	580.289		1453.8	542.693
2324.48	583.328		1453.84	547.606
2324.52	587.555		1453.88	550.086
2324.56	591.951		1453.92	549.492
2324.6	595.128		1453.96	545.853
2324.64	596.157		1454	540.166
2324.68	595.149		1454.04	534.114
2324.72	593.24		1454.08	529.152
2324.76	591.954		1454.12	525.872
2324.8	592.215		1454.16	524.241
2324.84	593.695		1454.2	524.252
2324.88	595.064		1454.24	526.113
2324.92	595.002		1454.28	529.86
2324.96	593.146		1454.32	534.938
2325	590.239		1454.36	540.23
2325.04	587.498		1454.4	544.541
2325.08	585.85		1454.44	547.134
2325.12	585.661		1454.48	547.883
2325.16	586.955		1454.52	547.028
2325.2	589.659		1454.56	544.897
2325.24	593.566		1454.6	542.016
2325.28	598.119		1454.64	539.499
2325.32	602.339		1454.68	538.968
2325.36	605.092		1454.72	541.552
2325.4	605.647		1454.76	546.744
2325.44	604.13		1454.8	552.418
2325.48	601.481		1454.84	556.206
2325.52	598.818		1454.88	556.912
2325.56	596.696		1454.92	554.825
2325.6	594.863		1454.96	551.09
2325.64	592.705		1455	547.047
2325.68	589.956		1455.04	543.896
2325.72	587.069		1455.08	542.432
2325.76	584.955		1455.12	542.731
2325.8	584.318		1455.16	544.098
2325.84	585.159		1455.2	545.468
2325.88	586.9		1455.24	545.983
2325.92	588.844		1455.28	545.309
2325.96	590.361		1455.32	543.536
2326	590.761		1455.36	540.944
2326.04	589.49		1455.4	538.014
2326.08	586.753		1455.44	535.564
2326.12	583.82		1455.48	534.505
2326.16	582.373		1455.52	535.242
2326.2	583.356		1455.56	537.369
2326.24	586.339		1455.6	540.103
2326.28	589.859		1455.64	543.035
2326.32	592.343		1455.68	546.293
2326.36	592.934		1455.72	549.948
2326.4	591.764		1455.76	553.443
2326.44	589.683		1455.8	555.796
2326.48	587.697		1455.84	556.337
2326.52	586.465		1455.88	555.139
2326.56	586.081		1455.92	552.788
2326.6	586.137		1455.96	549.896
2326.64	585.975		1456	546.855
2326.68	585.034		1456.04	543.861
2326.72	583.194		1456.08	541.004
2326.76	580.929		1456.12	538.39
2326.8	579.113		1456.16	536.186
2326.84	578.551		1456.2	534.484
2326.88	579.547		1456.24	533.108
2326.92	581.799		1456.28	531.704
2326.96	584.635		1456.32	530.156
2327	587.371		1456.36	528.928
2327.04	589.499		1456.4	528.906
2327.08	590.665		1456.44	530.733
2327.12	590.686		1456.48	534.174
2327.16	589.773		1456.52	538.169
2327.2	588.659		1456.56	541.574
2327.24	588.191		1456.6	543.846
2327.28	588.588		1456.64	545.115
2327.32	589.168		1456.68	545.836
2327.36	588.956		1456.72	546.455
2327.4	587.586		1456.76	547.177
2327.44	585.557		1456.8	547.855
2327.48	583.694		1456.84	548.022
2327.52	582.554		1456.88	547.015
2327.56	582.31		1456.92	544.121
2327.6	582.951		1456.96	539.004
2327.64	584.397		1457	532.491
2327.68	586.488		1457.04	526.98
2327.72	588.901		1457.08	525.498
2327.76	591.053		1457.12	529.597
2327.8	592.152		1457.16	537.723
2327.84	591.588		1457.2	545.656
2327.88	589.431		1457.24	549.068
2327.92	586.53		1457.28	546.456
2327.96	583.995		1457.32	540.141
2328	582.467		1457.36	534.417
2328.04	581.848		1457.4	532.351
2328.08	581.684		1457.44	533.941
2328.12	581.785		1457.48	536.914
2328.16	582.439		1457.52	539.049
2328.2	584.046		1457.56	539.839
2328.24	586.68		1457.6	540.305
2328.28	590.021		1457.64	541.593
2328.32	593.569		1457.68	543.851
2328.36	596.795		1457.72	546.279
2328.4	599.152		1457.76	547.913
2328.44	600.169		1457.8	548.167
2328.48	599.758		1457.84	546.778
2328.52	598.469		1457.88	543.657
2328.56	597.304		1457.92	539.2
2328.6	597.094		1457.96	534.743
2328.64	597.907		1458	532.187
2328.68	599.11		1458.04	532.592
2328.72	600.009		1458.08	535.049
2328.76	600.359		1458.12	537.275
2328.8	600.242		1458.16	537.515
2328.84	599.701		1458.2	535.732
2328.88	598.69		1458.24	532.982
2328.92	597.332		1458.28	530.152
2328.96	596.013		1458.32	527.72
2329	595.177		1458.36	526.295
2329.04	595.11		1458.4	526.479
2329.08	595.898		1458.44	527.834
2329.12	597.423		1458.48	528.528
2329.16	599.347		1458.52	526.669
2329.2	601.194		1458.56	522.303
2329.24	602.573		1458.6	518.048
2329.28	603.402		1458.64	517.49
2329.32	603.911		1458.68	522.543
2329.36	604.356		1458.72	531.927
2329.4	604.641		1458.76	541.924
2329.44	604.247		1458.8	548.697
2329.48	602.596		1458.84	550.374
2329.52	599.626		1458.88	547.578
2329.56	596.022		1458.92	542.479
2329.6	592.874		1458.96	537.388
2329.64	590.977		1459	533.849
2329.68	590.326		1459.04	532.41
2329.72	590.189		1459.08	532.698
2329.76	589.679		1459.12	533.652
2329.8	588.382		1459.16	534.083
2329.84	586.549		1459.2	533.461
2329.88	584.793		1459.24	532.312
[truncated: 526,019+ more rows]

## Sheet: Fig. 6d
VpOmpM1 full-length IV curve
	Current, pA
Voltage, mV	Channel 1	Channel 2	Channel 3	Channel 4	Average	Standard deviation
-150	-653.7	-668	-592.4	-597.9	-628	38.4442
-125	-553.9	-560	-498.1	-492	-526	35.9111
-100	-449.2	-448	-394.6	-391.6	-420.85	32.0701
-75	-338.8	-339.9	-297	-288.1	-315.95	27.2669
-50	-229.8	-227.6	-205.4	-198.1	-215.225	15.8679
-25	-120.6	-113.2	-116.3	-111.4	-115.375	4.02854
25	111.1	113.8	116.8	111.1	113.2	2.71662
50	230.1	234.4	232.5	225.2	230.55	3.97702
75	344	361	340.8	333.6	344.85	11.6119
100	456.3	459.6	442.5	436.7	448.775	10.939
125	569.2	575.3	544.1	541.1	557.425	17.3419
150	684.8	688.8	644.5	649.1	666.8	23.2277
VpOmpM1 barrel IV curve
	Current, pA
Voltage, mV	Channel 1	Channel 2	Channel 3	Channel 4	Average	Standard deviation
-100	-429.324	-289.607	-489.417	-424.445	-408.198	84.4011
-75	-324.211	-209.513	-355.089	-321.967	-302.695	63.9332
-50	-215.683	-162.183	-225.764	-215.84	-204.868	28.8444
-25	-100.509	-76.8038	-109.719	-107.498	-98.6325	15.0723
25	111.333	96.4488	112.529	115.189	108.875	8.4394
50	225.204	183.074	217.622	231.586	214.371	21.6316
75	315.213	267.411	315.336	343.796	310.439	31.68
100	412.397	353.403	418.487	458.184	410.618	43.2094
EcOmpF IV curve
	Current, pA
Voltage, mV	Channel 1	Channel 2	Channel 3	Average	Standard deviation
-200	-751.3	-782.2	-763.2	-765.567	15.5854
-175	-676.6	-686.4	-682	-681.667	4.9085
-150	-586.9	-608.6	-590.5	-595.333	11.6294
-125	-494.7	-505.1	-501.1	-500.3	5.24595
-100	-403.7	-408.7	-396.1	-402.833	6.34455
-75	-307	-313.1	-310.9	-310.333	3.08923
-50	-203.6	-212.7	-210.5	-208.933	4.74798
-25	-100.4	-107.5	-105.3	-104.4	3.63456
25	108	111.1	112.3	110.467	2.21886
50	220.3	221.3	219.7	220.433	0.80829
75	329.6	331.4	327.7	329.567	1.85023
100	434.3	437.9	439.7	437.3	2.74955
125	531.9	539.6	539.8	537.1	4.50444
150	638.1	651	649.4	646.167	7.0316
175	742.8	744	752.2	746.333	5.11599
200	844.1	847.8	872.5	854.8	15.4399
