# Supplementary material for: Dual function of OmpM as outer membrane tether and nutrient uptake channel in diderm Firmicutes
Source: Nat Commun. 2023 Nov 6;14:7152. doi: 10.1038/s41467-023-42601-y (PMC10628300; doi:10.1038/s41467-023-42601-y)
Supplement: Supplementary file 8 — Source Data [file 41467_2023_42601_MOESM8_ESM.zip › SourceData_liposome_swelling_assays.xlsx]

## Sheet: Figure 6a
Averages
	Lactate	Acetate	Putrescine	Arginine	Lysine	Glutamate	Aspartate	Glycine	Alanine	Leucine	Methionine	Arabinose	Glucose	Fructose	Lactose	Maltose	Sucrose	Kanamycin	Ampcillin	Gentamicin
VpOmpM1 FL	81.4927	72.1093	84.6045	66.9636	67.2743	66.8966	88.3466	74.8363	88.9646	62.9662	80.3924	70.7229	62.1123	82.339	16.0426	17.1342	10.6519	14.326	32.0005	18.0199
VpOmpM1 barrel	72.3664	66.9458	68.9141	38.8238	55.3134	58.4359	69.0853	71.0352	54.8061	58.4359	80.1806	59.1525	53.053	72.131	-14.2549	-17.4573	-9.47664	7.30491	31.3543	26.8361
EcOmpF	145.118	102.895	125.751	98.4929	94.064	96.6609	102.249	107.978	113.988	93.0118	111.317	100	85.5765	57.7776	12.3455	2.12447	11.3537	62.169	79.4126	73.3422
Standard deviations
	Lactate	Acetate	Putrescine	Arginine	Lysine	Glutamate	Aspartate	Glycine	Alanine	Leucine	Methionine	Arabinose	Glucose	Fructose	Lactose	Maltose	Sucrose	Kanamycin	Ampcillin	Gentamicin
VpOmpM1 FL	5.63759	6.72226	0.457398	4.43855	3.97833	2.49701	23.5379	2.82106	4.0676	0.971748	4.11095	3.40081	6.42567	3.59819	5.77035	1.04121	1.82727	9.54506	8.95649	9.68728
VpOmpM1 barrel	0.487478	3.65456	4.30645	5.70882	3.33766	1.911	1.67243	3.78824	6.32387	1.911	9.50108	5.04257	1.01162	1.72767	1.4388	4.25376	1.9022	2.97452	5.27799	2.77489
EcOmpF	2.04789	2.76116	2.98891	9.80917	2.80129	4.65213	3.63881	3.17348	3.25956	2.03087	0.672788	0	4.35345	0.334351	2.15894	0.589187	3.98051	3.26737	15.136	0.291088
VpOmpM1 full-length data points (relative to EcOmpF and arabinose)
	Lactate	Acetate	Putrescine	Arginine	Lysine	Glutamate	Aspartate	Glycine	Alanine	Leucine	Methionine	Arabinose	Glucose	Fructose	Lactose	Maltose	Sucrose	Kanamycin	Ampicillin	Gentamicin
Replicate 1	75.0744	71.1287	84.5875	70.1464	71.4527	65.3038	115.319	76.5563	84.8852	63.3854	85.0188	68.753	54.718	86.4334	12.0859	16.6502	9.38116	3.41476	35.1388	7.22774
Replicate 2	85.6433	79.268	85.0701	68.8512	63.532	69.7744	77.7556	76.3721	88.9882	63.658	77.1589	68.7658	65.2773	80.9034	13.3781	16.423	9.82864	21.1294	38.9654	25.9635
Replicate 3	83.7606	65.9312	84.1558	61.8932	66.8383	65.6115	71.9649	71.5806	93.0203	61.8552	78.9994	74.6498	66.3415	79.6802	22.6637	18.3293	12.746	18.4338	21.8971	20.8686
VpOmpM1 barrel data points (relative to EcOmpF and arabinose)
	Lactate	Acetate	Putrescine	Arginine	Lysine	Glutamate	Aspartate	Glycine	Alanine	Leucine	Methionine	Arabinose	Glucose	Fructose	Lactose	Maltose	Sucrose	Kanamycin	Ampicillin	Gentamicin
Replicate 1	72.2212	63.7236	69.7604	37.753	51.9812	55.5552	67.4009	73.2348	47.8054	56.654	75.0098	62.4377	53.7547	73.6631	-13.7882	-14.7965	-10.6128	10.7353	36.0594	27.5745
Replicate 2	72.9099	70.9168	64.2473	44.9921	58.6565	59.678	70.7455	73.2098	56.5081	60.454	74.3864	55.5996	51.8934	70.2584	-15.8691	-15.2122	-10.2536	5.73846	32.3564	23.7667
Replicate 3	71.968	66.1971	72.7345	33.7261	55.3023	54.4588	69.1095	66.6609	60.1048	58.1996	91.1456	64.134	53.511	72.4716	-13.1073	-22.3632	-7.56352	5.44097	25.6471	29.1671
EcOmpF data points (relative to EcOmpF and arabinose)
	Lactate	Acetate	Putrescine	Arginine	Lysine	Glutamate	Aspartate	Glycine	Alanine	Leucine	Methionine	Arabinose	Glucose	Fructose	Lactose	Maltose	Sucrose	Kanamycin	Ampicillin	Gentamicin
Replicate 1	147.423	104.517	129.102	109.504	91.0415	95.0433	101.155	105.125	110.25	93.8612	111.322	100	90.4728	58.014	10.0502	1.66815	6.92007	65.0364	73.2406	73.5933
Replicate 2	143.508	104.462	124.791	95.2879	96.573	101.906	106.309	107.413	115.474	90.6942	111.987	100	84.1144	57.5412	12.6507	2.58078	14.6201	58.6118	68.3379	73.0231
Replicate 3	144.424	99.7072	123.361	90.6872	94.5775	93.0335	99.2823	111.396	116.24	94.4801	110.641	100	82.1423		14.3356	2.77004	12.5209	62.8588	96.6594	73.4103

## Sheet: Figure 7c
Averages
	Lactate	Putrescine	Glycine	Arabinose
VpOmpA barrel	-13.4909	8.29571	15.4512	-0.114305
VpOmpM1 barrel	30.008	38.318	73.9584	50.3515
EcOmpF	97.7853	90.7613	112.885	100
Standard deviations
	Lactate	Putrescine	Glycine	Arabinose
VpOmpA barrel	3.10852	2.98978	3.04483	3.44781
VpOmpM1 barrel	1.57044	1.79141	2.95192	5.41373
EcOmpF	3.78081	7.61159	4.39154	5.4439
VpOmpA barrel data points (normalized to average swelling rate of EcOmpF and arabinose)
	Lactate	Putrescine	Glycine	Arabinose
Replicate 1	-12.1649	10.1246	15.9199	-3.12625
Replicate 2	-11.3934	4.70652	18.2346	3.64634
Replicate 3	-16.9143	10.056	12.1992	-0.863005
VpOmpM1 barrel data points (normalized to average swelling rate of EcOmpF and arabinose)
	Lactate	Putrescine	Glycine	Arabinose
Replicate 1	28.2477	39.4782	76.2045	46.9223
Replicate 2	31.2654	39.221	75.0557	56.5926
Replicate 3	30.5109	36.2548	70.615	47.5396
EcOmpF barrel data points (normalized to average swelling rate of EcOmpF and arabinose)
	Lactate	Putrescine	Glycine	Arabinose
Replicate 1	100.517	96.2308	113.942	104.961
Replicate 2	93.4703	93.9847	116.651	94.1761
Replicate 3	99.3685	82.0684	108.061	100.863
